# Supplementary material for: The Induction of Noble Rot (Botrytis cinerea) Infection during Postharvest Withering Changes the Metabolome of Grapevine Berries (Vitis vinifera L., cv. Garganega)
Source: Front Plant Sci. 2017 Jun 21;8:1002. doi: 10.3389/fpls.2017.01002 (PMC5478704; doi:10.3389/fpls.2017.01002)
Supplement: Supplementary file 1 [file DataSheet1.XLS]

## Sheet: Datasheet1
RP-HPLC-ESI-MS DATAMATRIX (NEGATIVE IONIZATION, NOT NORMALIZED)				T0			T1			T2-n			T2-i
Rt	m/z	molecular class	putative identification	T0 r1	T0 r2	T0 r3	T1 r1	T1 r2	T1 r3	T2-n r1	T2-n r2	T2-n r3	T2-i r1	T2-i r2	T2-i r3
2.44612	387.011	sugars	sucrose [M+HCOOH-H]-	5.49756e+06	5.76822e+06	6.00239e+06	7.05479e+06	7.29407e+06	6.02231e+06	1.08678e+07	9.1266e+06	7.70484e+06	2.96932e+06	2.11093e+06	800716
2.50972	341.021	sugars	sucrose	1.32983e+07	9.2403e+06	1.3003e+07	1.42333e+07	1.53264e+07	1.52615e+07	1.83665e+07	1.70729e+07	1.52828e+07	5.46648e+06	4.57301e+06	2.36128e+06
2.56753	520.923			3.6552e+06	2.76025e+06	4.21529e+06	4.49378e+06	5.87374e+06	4.74489e+06	4.74699e+06	5.45388e+06	4.68081e+06	2.03096e+06	2.31569e+06	1.01059e+06
2.56804	456.046			4.28094e+06	5.36599e+06	5.32903e+06	1.01062e+07	9.98969e+06	1.07533e+07	1.09886e+07	1.02325e+07	1.04689e+07	2.90744e+06	3.14598e+06	1.29449e+06
2.5738	683.055	sugars	sucrose 2M-1	1.81158e+07	1.74516e+07	2.14996e+07	2.68405e+07	2.69161e+07	2.66477e+07	4.06833e+07	4.1881e+07	4.19153e+07	3.27852e+06	2.30374e+06	403358
2.58235	515.033			8.99225e+06	9.77354e+06	9.16826e+06	7.81278e+06	8.74033e+06	7.26747e+06	6.40872e+06	5.93412e+06	6.67659e+06	1.4481e+06	1.93688e+06	1.06127e+06
2.77445	148.734			5.0416e+06	6.60877e+06	4.18634e+06	3.6114e+06	5.14663e+06	4.54378e+06	3.7888e+06	4.73517e+06	5.2171e+06	5.7474e+06	6.36244e+06	5.97964e+06
2.9856	438.992			9.01459e+07	8.82192e+07	8.7606e+07	1.00288e+08	9.44225e+07	9.83395e+07	8.98098e+07	8.96855e+07	9.01807e+07	4.31995e+07	3.76026e+07	2.2804e+07
3.02793	601.853	sugars	sucrose derivative isotope	3.98459e+06	4.04305e+06	3.26585e+06	3.61614e+06	3.87484e+06	4.94854e+06	4.53793e+06	4.93348e+06	3.86162e+06	1.40363e+06	663342	227683
3.03833	439.709	sugars	sucrose derivative	9.26237e+06	8.59533e+06	9.41414e+06	9.35064e+06	1.04277e+07	8.8242e+06	9.32249e+06	8.00367e+06	9.41366e+06	3.96874e+06	3.7881e+06	2.5528e+06
3.1008	600.897	sugars	sucrose derivative	2.24776e+07	2.19081e+07	2.15694e+07	2.28496e+07	2.24815e+07	2.38067e+07	2.76049e+07	2.54056e+07	2.66514e+07	8.03372e+06	7.15238e+06	3.67706e+06
3.35593	190.765	organic acid	citric acid	1.14321e+07	1.06689e+07	1.17373e+07	1.11463e+07	1.18346e+07	1.30101e+07	1.24208e+07	1.08451e+07	1.20357e+07	8.93918e+06	1.0758e+07	9.45633e+06
3.37006	524.907			33893.6	0	47855.2	85628.1	23454	3874.57	32494.6	39246.2	20762.5	89970.3	78284.5	514963
3.37782	606.76			262429	50123.7	72973.9	118910	64302.6	198117	225082	52920	44591.4	167730	106230	101370
3.37786	556.896			111889	71473.8	102222	104236	47489.8	16549.1	91709.4	79670.6	79235.7	1.35621e+06	687298	1.11369e+06
3.4032	364.902			57967.9	36978.2	0	35133.1	121129	27864.8	66886.3	6389.55	93304.2	645887	2.28843e+06	645485
3.40647	716.922			0	0	7307.69	0	50405.7	22673.1	0	43611.3	0	3.59258e+06	3.3023e+06	2.44901e+06
3.41543	717.911			0	5665.53	36587	0	15842.2	0	0	0	0	948182	872613	478449
3.42798	718.959			7355.46	83718.9	0	11702.8	9646.01	0	0	0	0	356978	25377.2	121969
3.45158	538.958			10047.6	19631.7	51145.8	14608	23487.5	22430	13627.5	6924.72	38036.2	659258	816317	818226
3.57726	310.112			117485	73744.9	52349.7	144510	394593	229142	35413.3	352274	333167	79631.2	23113.8	73133.5
3.62249	472.072			273929	303251	302445	1.19081e+06	1.42055e+06	1.19885e+06	1.76136e+06	2.3969e+06	2.39935e+06	73839.2	128370	53481.7
3.71631	386.985			127424	1.37538e+06	251774	413526	234252	540820	981311	248436	1.64533e+06	116717	243685	66134.3
3.77785	425.909			59884.9	58909.9	88930.5	23309.5	464907	72015.2	821477	1.05185e+06	1.09645e+06	585879	142387	255418
3.79038	118.293			25175.7	69285.9	34013.8	26068.8	48214.1	53109.5	72793.7	68585	94642.7	1.07131e+06	969426	1.03387e+06
3.80685	297.616			17589.7	15369	9740.35	52632.3	37802.6	28002.6	6252.61	12549.4	23952	1.21854e+06	1.08608e+06	1.0295e+06
3.90708	328.873			113012	267625	495344	789707	863384	1.02737e+06	471249	366291	156337	115009	60256.8	97380.3
4.0662	634.972			42288.3	124471	29860.6	134109	53096.5	82395.3	104204	325839	231965	284536	202091	48763.9
4.07234	390.878			160287	107921	96482.4	148560	107638	225115	175852	80222.6	95828.3	38403.1	28416.8	24572.2
4.11477	865.3	Flavan-3-ols and derivatives	Procyanidin trimer	202091	116457	76344.3	47170.9	128452	427697	119815	163567	169919	36269.2	37949.8	38476
4.23454	506.004			1.43086e+06	666280	1.41179e+06	2.77125e+06	2.84285e+06	2.50402e+06	3.34905e+06	2.56351e+06	3.29755e+06	27437.5	75256.2	22942.4
4.26026	178.791	sugars	hexose	254007	478411	154508	347337	519232	1.33229e+06	756030	85231.7	313039	87797.7	80150.3	144360
4.33496	367.972			138848	456912	392403	242791	73011.5	300006	1.16182e+06	1.3805e+06	1.47197e+06	1.16595e+06	89516.8	1.01827e+06
4.3964	305.141			67776	152519	97490	291023	118280	202630	247004	143404	113814	8146.59	15584.1	9079.84
4.40286	646.89			79495.4	39725.3	66019.7	27619.5	42360.4	35550.4	98546.5	67332.8	44056.6	32167.5	107527	107820
4.41929	343.925			2.5369e+06	2.11593e+06	2.33608e+06	3.21627e+06	3.68511e+06	2.83045e+06	3.18869e+06	2.86561e+06	2.84521e+06	439752	137579	177986
4.48383	163.789			83539.4	248564	595867	931458	1.16811e+06	663903	716643	764136	850201	54430	19232.3	15994.7
4.50357	278.999			48717.5	126537	76835.4	98215.6	222381	129522	433966	245879	45692.8	126991	538730	528932
4.56857	592.961	Flavan-3-ols and derivatives	Prodelphinidin B3	5.90054e+06	3.87646e+06	5.83349e+06	5.71001e+06	8.06285e+06	7.8633e+06	1.02075e+07	9.46905e+06	5.9241e+06	67084.3	300069	90031.6
4.76318	351.02	Other phenolics	Hydroxytyrosol hexose [M+Cl-H]	205942	144967	113857	149406	721206	80634	149120	44649	290207	79214.3	70427.5	69632.7
4.94864	656.947			15733.9	22080.7	25891.2	59175.6	100609	265599	177316	355320	124643	43648.8	19624.5	26651.6
5.08249	486.713			20831.2	8734.98	26991.7	50363.2	50675.1	51685.9	21467.7	33887.7	65649.7	18893.8	38371.7	10850.7
5.23234	630.786	Other phenolics	Hydroxytyrosol hexose [2M-H]	217395	241507	144205	376957	673862	125929	906715	745567	376496	427203	39996.7	252109
5.24907	132.594			23080.4	2815.58	34497.5	8545.71	15414.6	11543	12955.5	5243.21	35191.4	9443.53	474951	17171.3
5.25209	315.009	Other phenolics	Hydroxytyrosol hexose	4.53902e+06	3.94608e+06	3.735e+06	5.64495e+06	6.61902e+06	6.02064e+06	7.2317e+06	6.71397e+06	6.73595e+06	3.84557e+06	3.3983e+06	2.80709e+06
5.2847	620.821			143999	558717	626887	1.09513e+06	1.13368e+06	1.60358e+06	1.39673e+06	1.58793e+06	210423	18889.4	17789.4	10852.8
5.28835	603.995			16765.5	125033	41684.2	209521	65057.9	119017	382740	127836	78695.9	65140.4	171340	30362.6
5.38648	429.145			91648.5	29785.9	143856	201749	243416	164605	904037	1.22933e+06	1.32089e+06	73846.3	56425.5	62202.5
5.38943	304.991	Flavan-3-ols and derivatives	(Epi)gallocatechin	1.73134e+06	1.67664e+06	1.97409e+06	1.86896e+06	1.67391e+06	2.18001e+06	2.24995e+06	2.46943e+06	387744	7569.19	11516.6	23299.1
5.48119	593.187			495368	560123	645847	384076	539762	933100	809656	364331	270163	32057.1	79831.1	24454
5.59911	472.977			36296.4	42539.6	12470.6	291017	124502	119265	1.02656e+06	779468	1.0624e+06	107906	81271.1	175515
5.65817	338.924			16259.6	25714.1	26877.8	365158	440165	1.18542e+06	502539	4.21343e+06	5.75419e+06	797630	3.48955e+06	1.92478e+06
5.80327	331.018	Other phenolics	Monogalloyl glucose	230321	133753	202460	1.21076e+06	2.77008e+06	4.16605e+06	4.97003e+06	631400	2.34013e+06	181830	43193.1	256966
5.97725	605.621			56207.3	36725.9	27342.2	42979.9	15569.1	43825.7	241490	75950.4	494356	126985	157549	16883.6
6.63102	577.012	Flavan-3-ols and derivatives	B-type Procyanidin	920274	927196	2.81155e+06	1.61945e+06	6.27466e+06	8.26066e+06	1.0102e+07	9.3435e+06	2.01566e+06	35538.7	243160	32561.7
6.67646	605.916	primary metabolites	Uridine 5'-diphospho-N-acetylglucosamine	5210.3	23425.6	53365.6	233083	586142	538514	243902	3.06614e+06	3.66869e+06	3.05549e+06	3.03153e+07	2.20879e+07
6.72882	534.924			17544.9	15639	5074.66	37575.4	53320.2	113096	102135	111342	762477	36439.2	93945.5	9793.61
6.73932	436.96			15171.7	15389.3	13712.6	24712.5	16213.5	11101.9	32565.3	29197.7	71149.1	13200.4	20582.2	6178.18
7.31874	338.9			564252	610452	79912.8	234268	687048	243571	81346.6	950166	145245	154280	124381	232856
7.66681	675.058			37231.1	5843.87	16477.6	461506	970440	343628	342007	1.2796e+06	133291	33410.1	70264.5	32600.5
7.90327	606.011	primary metabolites	Uridine 5'-diphospho-N-acetylglucosamine i	2.04705e+06	1.435e+06	1.5081e+06	188448	214174	155150	68845.5	382926	122280	1.26094e+06	7.37242e+06	9.07918e+06
7.9063	615.99			1.31254e+07	1.39762e+07	1.06939e+06	366954	349742	15782.9	91164.8	49872.9	7.90397e+06	1.27106e+06	791878	141952
7.99251	713.929			12151.7	27881.9	11571.6	96235	112292	11221.8	72686.6	16344.9	3.64945e+06	48706.3	169943	51436.8
8.21487	565.06			7.7679e+06	1.08425e+07	9.46309e+06	486120	2.32509e+06	1.27098e+06	1.46179e+06	1.20885e+06	538396	1.93688e+06	575475	2.14036e+06
9.20508	675.014			421990	126713	420275	345434	140888	461590	875955	127186	274500	47552.5	14853.1	22271
9.58201	606.197			123695	136140	46602.8	85068.5	171354	73937.6	170950	39275.4	50092.5	3.63352e+06	1.19678e+06	411507
9.95774	310.934	hydroxycinnamic acid derivatives	Caffeoyl tartaric acid	413019	530188	270172	827841	1.69867e+06	2.27108e+06	2.36506e+06	892124	1.56547e+06	51946.7	240289	70624
10.3526	979.17			46711	27643.3	40766.2	20340.9	51458.6	34906.4	246706	86230.4	80133.6	9183.5	10940.4	5636.88
10.6666	577.02	Flavan-3-ols and derivatives	B-type Procyanidin	1.25645e+07	9.5368e+06	2.03312e+06	9.50397e+06	1.05067e+07	924231	1.95917e+06	2.32372e+06	1.21749e+07	1.43049e+06	1.87415e+06	934075
10.6862	674.975			3.94577e+06	3.682e+06	963988	5.62362e+06	4.97951e+06	1.0824e+06	7.65774e+06	6.30766e+06	8.11572e+06	221008	598857	24874.1
10.6951	615.979			343371	1.54567e+06	104570	39550.6	87653.9	20786.3	42437.6	20717.8	1.64047e+06	176110	43179	180950
10.8129	443.197			32872.1	55427.9	6847.21	27662.5	36388.4	28891.6	27305.5	75684.8	131720	129375	17746.5	259596
10.8308	889.049	Flavan-3-ols and derivatives	Procyanidin oligomer	27632.5	22715.7	36331.3	164763	95820.7	186453	152618	405200	109270	29664.6	22352.9	11668.3
11.0959	408.929			3.26877e+06	1.00554e+07	1.252e+07	4.3247e+06	4.41388e+06	2.14546e+07	2.39913e+07	2.21972e+07	5.69879e+06	2.83964e+06	7.2618e+06	1.47462e+06
11.1187	310.937	hydroxycinnamic acid derivatives	Caffeoyl tartaric acid	1.02454e+07	1.06819e+07	1.12035e+07	1.46185e+07	1.45776e+07	1.22128e+07	1.52883e+07	1.62756e+07	8.62004e+06	4.5757e+06	4.19921e+06	1.99352e+06
11.1251	178.782	hydroxycinnamic acid derivatives	Caffeic acid caftaric acid fragment	1.18659e+06	678996	2.94631e+06	615971	4.07065e+06	3.58704e+06	4.18274e+06	4.45106e+06	645055	334003	244387	96324.2
11.132	622.759	hydroxycinnamic acid derivatives	Caffeoyl tartaric acid [2M-H]	5.65761e+06	6.61542e+06	6.48516e+06	1.28189e+07	3.24125e+06	1.41861e+07	2.00291e+07	1.80771e+07	7.62514e+06	149736	1.64903e+06	46818.9
11.1586	148.74	hydroxycinnamic acid derivatives	Tartaric acid caftaric acid fragment	5.16177e+06	4.6436e+06	5.43801e+06	7.19824e+06	7.14351e+06	7.14899e+06	4.70988e+06	7.63537e+06	5.01845e+06	496464	1.2688e+06	126522
11.2068	293.025	Aminoacids and derivatives	ornithine derivative	23812.9	41080.1	26984.7	70181.4	115031	42901.9	38912.4	36911.8	59819.3	233542	381453	110171
11.3017	1169.41			41630.6	9906.23	93232.2	73894	134241	244171	148144	138366	69033.5	15373.5	27975.7	13929.7
11.9913	593.958			680217	171485	137953	29590.9	24250.1	16412.6	50410.8	34823.3	773334	37639.4	78443.4	13041.6
12.0802	881.098	Flavan-3-ols and derivatives	Procyanidin dimer P2G2 type	553413	193888	66063.8	56740.2	648031	130460	323401	93751	64432.7	36871	19801.7	8788.68
12.1656	1169.45			196260	66122.8	66384.5	120562	81633.3	42011.8	81519.2	123691	43303.1	8489.53	15633.7	27710.2
12.3038	315.072			14988.1	4077.38	9908.86	68724.8	62974.3	4961.38	47563.2	40301	104345	304967	110374	262661
12.3796	288.979	Flavan-3-ols and derivatives	(+)-Catechin	3.99412e+06	3.54932e+06	4.47132e+06	3.99429e+06	4.18291e+06	4.16574e+06	4.47771e+06	4.62622e+06	4.39851e+06	425141	754237	133386
12.5041	324.999	Flavan-3-ols and derivatives	Catechin [M+Cl-H]	71469.8	168961	136450	744095	1.30476e+06	275993	1.92184e+06	1.87893e+06	1.77005e+06	1.24548e+06	1.18768e+06	170181
12.5731	427.017			18162.5	68785.5	42043.5	152018	40077.5	21599.4	443020	181801	120957	578237	920931	489487
12.9392	963.172			881425	945302	918863	980429	278779	1.21901e+06	1.32212e+06	1.28058e+06	1.11365e+06	73992.5	60422.9	41800
12.9556	865.063	Flavan-3-ols and derivatives	Procyanidin trimer	3.05707e+06	2.70037e+06	2.80932e+06	3.13459e+06	3.5883e+06	1.77285e+06	300832	4.22183e+06	4.43579e+06	655694	814848	353753
13.18	1251.29			92549.1	125667	68652.1	163400	33945.2	189874	125192	277755	81740.9	26404.4	27768.4	31256.4
13.1996	1153.25	Flavan-3-ols and derivatives	Procyanidin P4 type	337372	748835	738191	816061	668685	501554	1.20651e+06	1.27956e+06	1.30844e+06	77317	155938	56869.7
13.4099	393.027			220653	175689	823301	251514	387046	427837	1.22751e+06	246800	718039	68314.7	117470	66772.5
13.6166	447.087	Flavones	Apigenin-O-pentoside [M+HCOOH-H]-	1.72052e+06	1.69441e+06	1.59463e+06	3.13369e+06	3.74571e+06	2.85431e+06	3.50235e+06	4.67022e+06	4.48349e+06	1.11977e+06	2.29642e+06	1.8641e+06
13.6202	498.974		resveratrol dimer formic adduct	795489	718753	828001	1.34621e+06	1.74274e+06	1.32851e+06	1.37096e+06	1.70803e+06	1.71411e+06	1.14963e+06	1.36262e+06	1.00749e+06
13.6266	401.144	Flavones	Apigenin-O-pentoside	906108	767968	767106	1.28848e+06	1.7692e+06	1.39413e+06	1.53991e+06	1.83701e+06	1.8758e+06	1.06267e+06	1.17938e+06	966418
13.702	674.976			44620.6	44038.8	23797.7	37898.4	41532.9	238477	167175	45167.6	69474.2	73044.5	11695.2	5864.27
13.7183	880.91			34380.4	215771	78544.8	98939.8	46981	124052	469410	283253	136099	21951.7	8017.59	8341.94
13.8821	355.107			79169.7	43030.1	53899.4	80012.3	287545	78021.9	320327	592718	869670	162028	537054	227702
13.8887	294.981	hydroxycinnamic acid derivatives	Coumaroyl tartaric acid	144689	808104	1.09489e+06	1.58571e+06	1.55753e+06	2.09222e+06	2.03418e+06	2.15267e+06	1.14431e+06	179481	911193	103357
13.9707	483.043			42043.9	101743	32495	109127	192240	107532	230749	161911	243130	565836	525999	475158
13.977	509.041			55060.5	85422.7	50655	66550.8	266419	74914.2	134628	106982	81753	656389	207862	122483
13.977	431.162			400600	312892	187390	184824	866777	774323	1.3773e+06	915730	875879	1.48256e+06	926963	1.54212e+06
14.0882	427.54			16225.9	23140.1	26358.2	31618.1	43959.8	205237	163826	48146	18300.8	42783.8	104658	74560.9
14.1242	576.98	Flavan-3-ols and derivatives	B-type Procyanidin	278527	584671	63200.5	963328	1.29203e+06	906113	1.35708e+06	1.3973e+06	2.34413e+06	180263	499648	174623
14.2355	533.011			1.49813e+06	1.72912e+06	1.57919e+06	2.1017e+06	1.67503e+06	2.11152e+06	2.74294e+06	2.53095e+06	2.1429e+06	86574.1	144461	105688
14.2617	434.999	Flavan-3-ols and derivatives	Catechin derivative	2.27412e+06	2.51648e+06	2.63404e+06	2.57541e+06	2.67083e+06	2.5899e+06	3.50224e+06	3.81371e+06	2.86374e+06	150129	377648	72014.5
14.2715	593.102			404424	510581	526389	810671	882927	821345	1.09948e+06	430330	842413	34747.8	111709	46061.7
14.3898	720.241	Flavan-3-ols and derivatives	Procyanidin tetramer P4 type M/2-1	68019.9	65161.2	81732.6	142996	136636	101278	429653	338696	56730.5	23744.7	26929.2	53834
14.4886	1017.19			14859.5	77663.9	28853.8	146741	74124.7	191337	195395	221674	159330	22838.6	20358.4	12518.6
14.5668	580.962			105276	34986.8	13585.3	117278	94037.3	16125.2	174723	32354.9	241462	24840	36236.9	24940.2
14.5864	485.143			47964.3	51971.7	93832.6	114820	115631	23816.9	163377	37967.1	296220	231334	200314	179780
14.7838	561.218			62365.8	51594.1	25165.1	72175.5	80495.9	79265.8	59977.5	111167	109640	72210.5	31846.8	141768
14.7872	461.107	Flavones	Apigenin-O-rhamnoside [M+HCOOH-H]-	180820	51260	46944.4	400585	237762	324560	711359	620667	836520	992592	813471	984999
14.8038	422.939			1.40966e+06	1.12999e+06	1.39627e+06	1.48851e+06	1.82546e+06	1.62787e+06	1.82479e+06	2.00004e+06	1.61283e+06	1.00336e+06	1.3183e+06	898352
14.8071	324.981	hydroxycinnamic acid derivatives	Feruloyl tartaric acid	2.73661e+06	2.69888e+06	2.57655e+06	3.77464e+06	3.76891e+06	3.35693e+06	4.05783e+06	4.86849e+06	4.65435e+06	2.992e+06	3.39643e+06	2.70681e+06
14.8232	745.105			29981.8	46436.8	258498	87792.1	383922	77684.2	731890	105813	130020	7135.39	45909.7	19660
14.8727	192.829	hydroxycinnamic acid derivatives	Fertaric acid [Feruloyl tartaric acid fragment]	183705	68659.3	125361	324247	38961.9	145614	30577.9	381556	340061	104097	208727	59877.3
14.8989	381.285			21315.2	19993.8	45662.2	28762.7	106384	7950.68	84293.3	207659	51148.9	51696.1	95387.1	27046
14.9676	521.091			70424.4	285920	233776	332814	311786	66563.1	397012	222146	174576	163162	337061	309713
15.1317	288.953	Flavan-3-ols and derivatives	(-)-Epicatechin	1.03063e+06	703600	1.07443e+06	1.6119e+06	1.71934e+06	1.63053e+06	1.38772e+06	1.59638e+06	1.31392e+06	307639	189575	49905.7
15.2171	881.105			181316	213393	105265	321956	167287	72252.2	448005	439848	421617	21168.4	38687.6	23398.9
15.2203	448.948			114625	52386.6	153816	208281	330040	310619	56342.5	328569	213812	36895.1	100155	79541.4
15.2268	426.995			188811	325385	470169	767039	726198	831281	1.20913e+06	1.10089e+06	1.16696e+06	80613.1	707070	63825.3
15.5102	711.021			139181	46738	77680	160074	61816.7	174698	187299	212286	110954	28587.2	31687.4	9692.73
15.5135	613.082			197074	68642.6	200593	317211	218935	243115	618130	674078	834148	25992	38167.6	25057
15.5729	637.056			126112	119247	80420.2	174427	162212	90607.3	184267	103537	222800	78578.6	170664	171874
15.7053	513.059			78112	90301.7	53224.7	118572	88182.8	76339.1	126498	129281	256801	132400	124811	21967.1
15.9399	865.148	Flavan-3-ols and derivatives	Procyanidin trimer	1.08677e+06	1.17068e+06	1.18035e+06	1.27067e+06	1.64939e+06	1.44739e+06	2.06933e+06	1.82911e+06	1.80512e+06	143656	113750	126211
15.9866	397.024			11134.5	12393.8	4942.09	6405.99	19747.1	62734.3	8850.19	9626.01	22295.8	16822.9	14811.5	10738.7
16.0857	441.06			24817.3	16062.7	18007.2	50494.8	158513	65711.6	514274	342666	464515	490746	1.33353e+06	412350
16.2336	481.035			15799.1	19841.2	18643.1	27286.3	56300.4	52362.8	23336.1	81312.3	36103.4	32741.2	87194.3	43837.3
16.3243	383.35			24594.3	26306.6	43300.9	21925	52133.1	42125.4	99455.2	16238.2	15959.9	57814.1	30641.9	11167.8
16.3826	739.039			62987.6	70349.3	93678.2	98308	32127.8	191568	181441	126457	130157	31176.8	78871.6	24032.2
16.4934	463.99			6.51584e+06	6.47572e+06	6.67833e+06	9.23957e+06	9.39358e+06	9.16473e+06	9.31029e+06	8.37041e+06	7.88416e+06	5.75523e+06	5.86959e+06	4.45799e+06
16.5031	782.237			50524	39390.9	29259.2	216045	225034	70083	178356	80000.4	153486	45373.5	22801.6	21007.3
16.5032	733.134	Aminoacids and derivatives	caffeic acid thryptophan [2M-H]	5.97406e+06	4.53423e+06	5.97787e+06	1.32313e+07	1.54318e+07	1.2127e+07	1.86587e+07	2.02489e+07	1.66405e+07	8.96111e+06	1.21665e+07	9.61365e+06
16.5033	366.064	Aminoacids and derivatives	Caffeic acid tryptophan	1.208e+07	1.14846e+07	1.17094e+07	1.67762e+07	1.95473e+07	1.66501e+07	1.90207e+07	1.90749e+07	1.82736e+07	1.27212e+07	1.4164e+07	1.26811e+07
16.5095	755.368			178327	59145	218406	406118	292258	112375	288627	344284	562956	310883	251132	70737.4
16.5096	787.142			59478	11505.9	11363.2	135597	98345.6	79553	126996	105561	163669	69760.6	83927.7	79330.1
16.515	1153.39	Flavan-3-ols and derivatives	Procyanidin P4 type	15484.6	203089	44020.2	44603.4	37438.9	69735.2	81374.5	53162.8	34107.1	28517.7	60605.9	29110.8
16.6391	674.874			551697	583636	555425	578728	542719	589445	669359	248455	168281	41307.2	103160	121492
16.7263	576.964	Flavan-3-ols and derivatives	B-type Procyanidin	1.91696e+06	1.53144e+06	1.74793e+06	1.93513e+06	1.87986e+06	2.14133e+06	2.26481e+06	2.51433e+06	2.34485e+06	204760	299911	193887
16.7591	559.236			107902	57878.1	74691.2	105632	33497	76103.4	52177	194941	314543	132477	57156.8	132928
16.7685	402.977	Aminoacids and derivatives	Caffeic acid tryptophan [M+Cl-H]	418254	374045	470348	546600	676688	473698	715595	870973	797582	397842	605247	203477
16.7914	501.003			173122	229955	259584	291672	354557	277064	335208	515609	259925	109952	111672	61536.5
16.8665	625.004			110478	10762.1	43410.5	143612	75287	114214	200671	248689	238531	160945	206668	173049
16.8697	377.11			376306	401437	354594	420050	525438	371282	408778	138436	324535	418736	414179	246148
16.883	539.034			70487.5	95861.4	263625	34434.3	287796	266211	366476	255249	126028	274123	339420	45127.1
16.9188	560.771			156648	124760	146034	278681	117026	243716	214664	158149	326125	169552	141640	69725.3
16.9548	509.176			301792	352262	413785	563455	489709	492786	710417	570363	569336	469900	426547	148675
17.109	638.95			33327.1	23844.7	23162.9	44394.3	105036	26909.9	277537	275143	222479	303495	285433	275545
17.1687	729.023	Flavan-3-ols and derivatives	Procyanidin dymer gallate	1.84042e+06	1.59657e+06	1.73945e+06	2.06161e+06	2.20425e+06	2.20357e+06	1.50165e+06	1.05574e+06	2.63731e+06	179904	185248	56986.8
17.3232	475.104			109003	121084	89507.4	307746	242901	229245	476927	439368	530019	372495	532313	271131
17.5974	478.905	Flavonols	Myricetin hexose	62794.2	75406.5	69772.2	105095	142824	36404.4	88354	137740	85154.3	41581.7	41951.2	46316
17.7964	492.976			44478.6	60611.1	47688.6	38292.6	98118.9	13958.3	72875.8	153408	113777	20456.7	31719.4	21289
18.3836	452.855			33041.4	32629.7	49697.4	98062.8	61941.4	75053.8	82908.6	183857	173440	98692.5	182202	14970
18.4804	521.099	Lignans	Lariciresinol hexoside	400929	447897	489875	557150	559057	533455	584682	603939	537198	167636	329631	163808
18.6892	472.609			20153.5	60447.2	43237.6	80157.3	66262.3	95017.2	152942	83912.3	157863	64116.5	129918	27963.3
18.7652	425.158			155228	173294	129957	169038	198186	324573	249419	239691	128547	105559	333263	56372.3
18.7719	435.031			251869	146795	152770	460960	505293	710852	838400	875843	576419	176718	1.30849e+06	235361
18.7981	389.02	Stilbenes	Resveratrol hexose isomer I	61085	63148.8	44991.6	49471.4	249733	322366	437124	450760	232423	112343	550538	82475.9
18.8144	487.016			21734.3	28242.1	42288.9	54344.1	99790.9	106286	156683	121655	33902.6	7501.38	29347.3	29298.8
18.8805	603.091			20378.7	28454.7	17083.9	58714.8	111420	99916.8	215818	149682	175451	136422	169857	51666.2
18.8838	547.062			188991	160233	121317	245178	249484	230495	273167	95923.4	229258	103723	100049	126650
18.9069	441.114			52550.7	56048.3	50621.3	300895	172226	217667	272016	345171	495334	211282	223338	140519
18.963	203.961			8589.18	6936.4	9211.19	14519.1	9658.64	11220.7	7882.47	6301.21	2841.48	69499.7	57011	338386
18.9894	609.038	Flavonols	Quercetin-O-rutinoside	121888	82564.8	151164	158808	162334	219368	272591	267686	330171	93609.1	115958	35757.2
19.3308	509.196			141115	100506	124457	143611	102142	114172	230124	179948	146826	188310	230946	149026
19.4628	851.181			114195	86531.3	39017.1	28172.5	37788.3	10816.4	51143.3	17962.8	209301	51439	57728.1	20161.7
19.4724	466.353			54523.8	10829	87403.8	104647	125151	109660	212764	40721	83010.7	26996.7	50170.6	21826.8
19.5881	560.922			554786	553646	366917	962292	860757	183886	765457	619382	568710	147177	381040	42063.1
19.5978	463.031	Flavonols	Quercetin-3-O-glucoside	2.62154e+06	3.00756e+06	4.06808e+06	5.85789e+06	6.27131e+06	4.79886e+06	7.60988e+06	8.02125e+06	7.97651e+06	2.67135e+06	3.18536e+06	1.32379e+06
19.7545	449.053	Flavonols	Dihydroquercetin-3-O-rhamnoside (Astilbin)	731254	863999	850644	1.6618e+06	1.36948e+06	1.25225e+06	2.37824e+06	2.15388e+06	2.14813e+06	694537	587663	329820
19.7643	484.98	Flavonols	Astilbin [M+Cl-H]-	215702	177061	211497	363638	323057	386574	553183	622639	490998	140149	177455	76668.6
19.8001	546.977			424678	566075	390455	693195	580313	575491	852166	617505	510936	163328	149956	147830
19.8295	486.668			150884	73385.4	103924	289673	74633.8	58133.4	296622	355816	307721	23057.5	171953	104503
19.8393	612.972			122934	95639	46936.9	77623.4	104075	247544	292879	371577	245789	40180.3	71167.6	80448.5
19.8425	476.965	flavonols	Quercetin-glucuronide	2.30405e+06	2.61954e+06	2.55233e+06	3.64621e+06	4.32222e+06	4.17636e+06	5.45828e+06	7.0731e+06	7.04102e+06	2.46693e+06	3.75036e+06	2.00617e+06
19.8752	574.82			278213	276702	306542	298957	427007	307384	409924	361567	407528	63296.2	171692	43657.4
19.9213	441.101	Flavan-3-ols and derivatives	Epicatechin gallate	487258	505781	617483	797770	505219	721183	547848	757263	1.22116e+06	93086	127756	153721
20.41	455.147			100606	101930	92811.1	304859	179911	285639	421449	437408	490964	360445	510761	309895
20.4993	429.121			745920	581855	630288	1.09743e+06	1.20161e+06	1.08203e+06	1.25884e+06	993665	923955	490136	707046	584687
20.5328	592.609			282008	56555.2	54622.7	49321.9	38282.8	30662.9	76466.7	209756	40046.8	6049.25	14722.8	17477.4
20.7548	434.986	Stilbenes	Resveratrol hexose isomer I [M+HCOOH-H]	169857	114661	137479	213672	329772	321475	425400	523107	194354	17105.1	102560	23926.6
20.9608	566.976			251104	158689	165889	254674	239838	260913	314927	441686	280367	207931	236105	196919
21.2366	563.119			120618	109678	103529	22216.1	13376.4	8873.51	54020.1	36632.3	159269	11488.1	19439.5	8490.23
21.2662	451.026	Lignans	Cinchonain Ib	717113	678099	702917	701186	943706	1.07515e+06	1.534e+06	1.70421e+06	1.43071e+06	242500	166379	106148
21.3258	446.993	Flavonols	Kaempferol hexoside	69735	74379.2	127506	126979	84875.1	76123.7	125651	180128	120381	122118	140818	105405
21.3853	548.851			51138.9	186388	41216.6	53399.2	171782	110184	175086	101284	99314.9	42664.3	18383.7	24985.8
21.7377	433.006	Flavonols	Engelitin (dihydrokaempferol-3-O-rhamnoside)	73986	101897	106242	163367	151919	75590.4	210056	258510	240082	256852	231865	153202
21.9702	273.12			14516.7	11477.5	11130	1354.3	4998.14	7710.72	5280.16	10550.9	11634	235075	185713	240304
22.29	389.011	Stilbenes	Resveratrol hexose isomer II	672612	658010	609671	1.04085e+06	1.0364e+06	1.09735e+06	1.15394e+06	1.20698e+06	878148	256407	903066	174892
22.2999	424.984			114907	42922.1	105228	168784	272652	186501	250781	268685	286822	115528	199813	12023.3
22.7604	429.098			124612	153087	118654	167323	215476	187180	142739	249366	167354	120085	86452.2	70904.4
22.9189	434.974		Resveratrol hexose isomer II[M+HCOOH-H]	127510	87570.2	120142	45416.2	141347	125039	352566	186980	107621	36445.4	79394.3	37864.7
22.9191	584.932			1.73155e+06	1.83408e+06	266712	184415	319780	22026.7	34160.7	91603.7	3.80432e+06	28381	104209	25934.7
22.9221	448.048			103929	80753.9	85653.8	76847.1	158715	113688	249693	235542	221420	93377.3	146218	70262
22.9848	809.201			70282.4	45729	43128	95985.9	20946	70278.4	150834	126457	45648.5	35017.8	25410.7	10027.4
23.1235	453.044	Stilbenes	resveratrol dimer	110407	48584.8	56820.3	89399.5	52308	99401.4	85876.5	64331.8	73840.7	126594	248896	194260
23.1829	499.486			79148	15116.6	35973.5	93746.1	94977.5	74177.4	72351.2	135925	164401	169383	260742	105310
23.5425	226.861	stilbenes	resveratrol	116250	15934	17221.1	19106.9	13543.4	113942	290273	376909	200859	40033.6	103411	213461
23.648	481.026			13715.1	15805.5	25392.1	18024.7	13198.6	6458.78	31531.9	42822.8	46785.6	406857	572038	18895.7
23.7832	711.369			51498.5	41787.5	7967.32	67199.2	137474	62666.3	94612.2	90962.5	64078.4	78283.4	73606.8	54497.2
24.0569	823.142			110344	115203	100850	210649	261914	154128	217815	251961	126505	61294.5	21432.1	37558
24.0733	549.207			254465	238315	215778	1.08234e+06	840253	627850	1.0086e+06	564411	656557	63072.2	155144	137548
24.0799	919.168			8074.93	7468.08	3054.24	15017.2	15339	4048.31	7769.85	10556.5	8993.95	26741.2	517982	248066
24.4878	660.441			50942.9	45766.4	15378.5	73503.7	49194.8	8704.94	20223.1	23367.1	49337.7	101123	174696	157379
24.4978	793.496			319324	256449	254604	481206	202817	193589	650770	901202	423259	125023	71952.9	22150.3
24.5339	624.434			24024.3	7014.42	24646.2	24418.1	24426.5	37889.5	24840.5	31408.5	43969	120562	264017	193793
24.6817	518.599			44941.7	5046.91	15825	55295.8	55757.4	44245.9	50921.5	32047	20148.9	25600.1	195364	14730.1
24.8095	469.205			89577.4	108196	113648	161958	145309	57321.1	114003	197111	168162	117404	201939	125758
24.8395	680.978	Stilbenes	resveratrol trimer	58731	13917	42242.9	11584.2	70226.3	47499.5	100239	110389	149989	58168.2	303524	196505
24.9772	493.218			227547	195489	233053	627491	540452	612845	675660	469490	426514	23772.3	50912	78595.6
25.003	300.954			13216.2	5684.69	3081.64	6740.95	24390.4	8597.42	44118.7	13401.5	58924.3	62039.7	171411	93380.1
25.0822	459.258			243802	179613	227404	207806	343543	294911	384955	292603	256658	170196	237879	112741
25.1246	506.895			15353.8	48838.9	54180	98471.5	47968.2	39450.1	168176	85330.8	150848	44371	34514.5	45349.7
25.3053	418.614			7580.52	11308.7	10363.7	21785	12797.8	86695.3	23512.4	20048.3	40752.6	18556.8	456311	24759
25.3317	226.846	stilbenes	resveratrol	13599.6	18775.3	8760.76	19827.3	6419.23	20933.3	124514	86973.8	85635.7	14445.6	67358.7	225139
25.3512	372.492			5719.03	22405.5	16032.6	3490.72	18489.8	45844.5	29312	12425.7	13774.7	75279.8	195448	28560.3
25.4042	905.329	Stilbenes	Resveratrol tetramer	94358.3	49460.5	109821	138116	151860	292683	293398	99213.4	177574	868774	1.23035e+07	5.35952e+06
25.6599	835.032			188895	342740	178552	114133	65114	55050.3	69645.9	66964	189041	16962.6	27720.7	19432.5
25.7618	657.356			91569	128858	113166	174605	350792	173546	246695	173115	275286	96672.3	159792	56466.7
25.8371	791.276			109587	74527	75516.3	124530	181715	121435	193504	146163	276112	107378	72472	89009.9
25.8438	710.875			91365.9	59790.4	36769.9	9103.04	19846.6	43424.5	10712.8	25667	17488.9	25559.2	367684	200130
25.8633	488.915			40167.1	23228.8	12192.3	19349.5	20260.9	21305.4	39688.8	44229.7	20463	63746	207883	112895
25.8732	533.191			353162	317491	332388	718475	530066	614191	570358	702127	533605	63997	242900	95007.9
25.9024	833.795			258480	387724	163503	24821.8	13437.7	23635	54188.6	30701.3	107797	25183.4	13792.1	30204.2
25.9584	453.34	Stilbenes	resveratrol dimer	80418.3	57147.9	58682.9	101771	102407	73663.3	410116	141525	153780	197066	521881	134740
26.1283	499.427	Stilbenes	resveratrol dimer formic adduct	116626	15075.9	80665.3	63495.7	49312.6	94410	147350	165925	129331	170593	680722	291656
26.1315	655.392			27105	111382	113427	85870.8	91740.3	122065	183915	148158	125907	88464.4	153200	77650.7
26.1479	623.086			24076.2	8805.2	37252	51382.3	25401.7	15060.8	23369.4	11928.6	13373.8	11469.2	28013.2	116510
26.1576	671.482			199055	200637	213436	262123	198091	148501	214020	200826	215598	106222	136810	59564.7
26.2914	672.506			453401	553718	284287	145450	178005	115890	152340	228073	347555	38667.1	67064	27982.3
26.4647	923.158			29204	8550.08	7745.26	7547.23	7963.91	37450.8	27165.3	15621.2	21006.5	83545.2	269126	151991
26.4875	679.323			143244	133723	138590	206871	125409	159266	284450	163018	850648	182829	1.62561e+06	598525
26.5106	849.664			387298	199043	107764	86160.1	39427.9	70498.6	54529.3	16151.1	51107.8	5849.94	27969.9	15898.8
26.5399	669.475			67305.7	56986.9	40502.5	117903	69255.6	82742.8	55272	151095	131286	15800.3	102043	66132.4
26.6539	577.387			23347.3	20315.3	36689.5	101130	53747.3	53981.8	160389	154045	183243	71507.1	73794.3	52982.1
26.6641	203.093	lipids	13-KODE fragment	5163.11	3683.28	4382.46	3158.17	10768.4	10676.3	4349.66	4002.29	15842.1	1.24107e+06	642534	100438
26.824	689.198			389650	414445	263747	102383	138436	110408	29939.4	24537.4	207669	10872.3	33478.8	9205.76
26.8404	293.02	lipids	13-KODE (13-keto-9Z,11E-octadecadienoic acid/13-oxo-9Z,11E-octadecadienoic acid)	2929.3	5127.68	3667.85	10233.7	7763.43	11541.3	1536.09	10839.9	6870.64	2.90404e+06	1.67879e+06	1.02071e+06
26.8632	221.035	lipids	13-KODE fragment	18251.2	9098.17	5688.15	6764.8	4709.19	4588.15	7250.79	8924.06	2593.44	687494	317224	53422.4
26.8664	329.209			19279.8	10096.8	19510.4	15411.5	8448.7	8799.22	11472.9	18010.1	32627.8	482617	782586	882402
28.9317	489.3			25708.5	24066.6	94326.5	48676.6	15960.7	24702.4	47068.1	17790.9	34464.9	736085	510066	200122
29.1066	894.278			62309.4	101774	97329.8	140134	194794	96724.6	181449	326938	360317	182181	209111	140881
29.636	389.097			14612.9	29537.7	72750.3	30486.3	31607.4	22401.3	6692.98	29526.1	50798.6	442994	346004	216393
31.5005	588.34			395165	630490	951337	278606	214179	886559	433356	292496	179172	4.16563e+06	4.6092e+06	2.67312e+06
31.5433	627.345			59236.6	127630	231471	72082.5	72193.8	53173.8	46618.3	48322.2	53063.6	2.12218e+06	2.39152e+06	2.19197e+06
31.62	598.222			83109.2	50587.5	39150.3	96951.5	41312.3	64510.5	50912.9	32938	65335.4	1.2937e+06	1.4751e+06	1.43704e+06
31.6382	586.398			118188	64242.1	49653.2	56529	17308.1	25133.2	49978.8	28034.7	62193.2	7.61354e+06	9.61635e+06	8.61561e+06
31.6744	597.313			77549.4	40883.9	69292.4	85812.1	54996.3	39608.8	57516.9	73056.1	50403.3	3.33943e+06	3.36032e+06	4.26696e+06
31.6889	550.381			26733.4	25342.5	51549.2	30957	37797.7	52874.3	0	27748.1	50867.9	425654	616658	590734
31.7221	596.361			69165	44385.3	66862.5	35242.4	91365.1	43380.3	63781.3	45418.5	46495	7.00524e+06	6.98421e+06	5.45145e+06
31.9045	626.372			74882.8	55034.8	81660.5	92194.3	68564.6	58066.8	34519.2	77863.6	23618.5	4.65104e+06	5.87757e+06	4.9977e+06
32.0449	602.351			81374.3	76761	24706.5	36219.2	60712.1	51488.9	47105.5	55393.6	41038.1	6.50356e+06	8.48329e+06	9.29757e+06
32.0495	587.346			114752	102073	99089.2	102298	35001.1	75825.7	88855.9	68624.2	73344.6	2.40295e+06	2.17808e+06	3.87032e+06
32.0894	635.363			127529	86058.9	48420.8	102672	71145	104816	65128	55454.7	57530.7	4.39597e+06	4.95431e+06	4.90107e+06

## Sheet: Datasheet2
RP-HPLC-ESI-MS DATAMATRIX (POSITIVE IONIZATION, NOT NORMALIZED)				T0			T1			T2-n			T2-i
Rt	m/z	molecular class	putative identification	T0 r1	T0 r2	T0 r3	T1 r1	T1 r2	T1 r3	T2-n r1	T2-n r2	T2-n r3	T2-i r1	T2-i r2	T2-i r3
2.19679	127.985			6.33005e+06	6.43493e+06	5.15548e+06	6.26383e+06	6.29385e+06	5.74687e+06	6.17304e+06	7.33362e+06	5.50545e+06	5.62578e+06	4.72248e+06	4.514e+06
2.21267	151.002			1.64506e+06	1.52819e+06	1.29888e+06	562696	1.32185e+06	1.28772e+06	1.36657e+06	1.77669e+06	1.13679e+06	1.0893e+06	1.08733e+06	1.15475e+06
2.21999	109.937			1.94395e+06	1.88025e+06	1.37674e+06	2.09165e+06	1.89668e+06	1.51163e+06	1.68733e+06	1.96332e+06	1.96802e+06	1.79498e+06	2.07486e+06	1.57031e+06
2.22262	99.8142			86395	529551	262315	456250	512010	685764	521019	372267	600200	433421	613768	593465
2.2235	242.197			1.27188e+06	1.3235e+06	1.56116e+06	2.14384e+06	1.99447e+06	1.08658e+06	2.63657e+06	1.09895e+06	2.2607e+06	2.29852e+06	2.08013e+06	1.38198e+06
2.33682	371.433			1.86512e+06	1.97147e+06	1.49243e+06	745384	668890	506707	636860	682036	511632	2.18517e+06	3.13831e+06	3.1856e+06
2.35943	248.908			1.45235e+06	994299	1.15076e+06	788850	913394	859694	1.31562e+06	1.09361e+06	1.57534e+06	1.19917e+06	1.62928e+06	970821
2.38212	250.851			1.80706e+06	2.45831e+06	2.02118e+06	1.59537e+06	1.59902e+06	1.58007e+06	641843	895462	1.00223e+06	2.69648e+06	2.16791e+06	4.28095e+06
2.4048	411.008			885659	1.1474e+06	623336	424893	637674	783693	728500	789972	619875	168634	205398	207402
2.40803	191.898			1.93512e+06	1.9016e+06	590739	1.36394e+06	298394	1.0338e+06	1.92427e+06	341545	1.52736e+06	1.51995e+06	2.32577e+06	1.88393e+06
2.41484	281.817			4.08152e+06	1.71267e+06	3.57754e+06	1.33926e+06	3.69249e+06	2.79809e+06	1.66016e+06	1.28319e+06	2.81463e+06	3.58291e+06	5.70922e+06	776888
2.41534	188.946			392375	131070	486166	221640	615236	495845	78881.8	500091	351041	272198	775629	732610
2.42486	386.858			1.48809e+06	2.88673e+06	557408	1.65867e+06	1.98484e+06	461617	829720	951607	853371	251886	175882	216799
2.42725	349.42			2.06621e+06	3.14405e+06	1.90195e+06	391614	687103	1.30231e+06	1.42843e+06	259875	791932	380658	513659	876202
2.43052	265.035			856341	1.28557e+06	842507	1.3737e+06	1.19424e+06	705465	949974	1.0048e+06	636986	556035	752143	758053
2.44089	199.681			644363	642202	1.143e+06	327564	656637	798540	465088	689898	694008	90295.5	714046	432097
2.45043	273.114			708962	1.96496e+06	2.86865e+06	3.23238e+06	2.68409e+06	3.16481e+06	2.31237e+06	2.65024e+06	2.61357e+06	4.27801e+06	5.05818e+06	8.12755e+06
2.4544	195.96			793811	2.53869e+06	1.73036e+06	1.63175e+06	2.301e+06	2.09848e+06	745360	247840	563204	416828	393993	540204
2.45718	213.059			6.26227e+06	7.55115e+06	7.31259e+06	2.92709e+06	6.61386e+06	4.35163e+06	3.105e+06	968452	2.56077e+06	945091	3.20911e+06	1.04793e+06
2.4699	424.858			1.983e+06	2.05425e+06	2.10435e+06	839683	1.63224e+06	372636	512972	195154	254441	367916	447360	484366
2.47207	235.399			622485	698228	303452	382290	209186	165397	375895	695827	203937	3.65049e+06	3.35486e+06	5.21724e+06
2.51305	418.957			999515	96836	646566	153297	327224	306886	277177	137733	350703	798169	434028	617135
2.51983	218.968	sugars	Disaccharide fragment	1.54418e+08	1.45013e+08	1.55766e+08	1.42716e+08	1.47511e+08	1.38543e+08	1.20224e+08	1.13884e+08	1.1137e+08	1.41777e+08	1.3971e+08	1.64421e+08
2.53118	353.696			1.12851e+06	449681	390405	615117	937757	709331	1.413e+06	1.23105e+06	1.46939e+06	1.04076e+06	278975	548771
2.53881	381.08	sugars	Disaccharide [M+K+H]	3.04924e+08	3.01869e+08	3.12006e+08	3.28719e+08	3.2648e+08	3.37227e+08	3.70721e+08	3.55528e+08	3.21678e+08	1.72721e+08	1.48563e+08	1.10803e+08
2.53904	399.119			956201	313580	567073	513908	966328	647850	593586	363608	587404	367745	1.078e+06	1.45687e+06
2.5515	323.331			1.60947e+06	321204	1.24627e+06	1.02451e+06	1.84253e+06	911058	2.68514e+06	310430	673109	1.38691e+06	2.4342e+06	598638
2.56429	203.05			6.86777e+06	6.59365e+06	7.05336e+06	5.08996e+06	5.23074e+06	4.23071e+06	4.1708e+06	3.72082e+06	2.79903e+06	6.5518e+06	5.81895e+06	2.6262e+06
2.58269	156.051			2.90676e+06	2.47236e+06	399676	2.26182e+06	5.21267e+06	4.56314e+06	4.93489e+06	1.94765e+06	1.58044e+06	2.18063e+06	5.07141e+06	3.04192e+06
2.62596	175.043	aminoacid	L-Arginine	1.35215e+08	1.61339e+08	1.40807e+08	1.12548e+08	1.28497e+08	1.13386e+08	9.27792e+07	8.11237e+07	9.47202e+07	4.80732e+07	6.60137e+07	6.54089e+07
2.6328	312.143			4.5656e+06	5.51268e+06	4.13371e+06	3.65679e+06	4.50541e+06	4.50153e+06	2.55347e+06	1.20601e+06	2.3782e+06	673738	1.43247e+06	1.14973e+06
2.63881	351.095			4.63579e+06	1.6616e+06	4.63831e+06	4.47968e+06	4.07447e+06	5.38244e+06	1.42424e+06	1.83322e+06	4.26628e+06	7.36393e+06	7.84978e+06	7.96019e+06
2.66435	223.528			448135	538916	578208	271241	491600	646563	271763	89375.4	318364	1.78762e+06	1.06373e+06	1.33205e+06
2.70298	337.169			7.40955e+06	4.86209e+06	8.48275e+06	1.21158e+07	1.32427e+07	1.59583e+07	1.14144e+07	1.24455e+07	1.35924e+07	1.05004e+07	9.35793e+06	7.33526e+06
2.7056	104.104			864116	890025	277123	1.31746e+06	974132	1.61843e+06	1.1249e+06	3.5604e+06	4.18016e+06	1.39763e+06	4.51526e+06	343199
2.71247	296.051			572892	473020	524746	271399	211611	424212	201742	467875	176359	3.43177e+06	4.04372e+06	5.87301e+06
2.71756	182.453			802335	472677	1.26883e+06	1.68842e+06	579616	626295	533721	503403	608849	7.95714e+06	7.16761e+06	8.38804e+06
2.72168	180.004			573981	1.09323e+06	2.38565e+06	471738	592373	348501	791385	538505	124160	624891	253631	516686
2.73177	365.096			9.07556e+06	9.40679e+06	1.2431e+07	9.21575e+06	1.00487e+07	7.31091e+06	7.62102e+06	8.84592e+06	1.16106e+07	5.12174e+06	4.90563e+06	5.50044e+06
2.74152	318.244			144271	690056	630812	830516	776456	1.31347e+06	931355	1.48363e+06	1.18836e+06	1.35191e+07	1.22402e+07	1.18542e+07
2.77656	291.134			6.64553e+06	8.84982e+06	6.77437e+06	1.82776e+06	8.13615e+06	5.37702e+06	1.5817e+06	374452	3.44745e+06	1.44326e+06	3.12362e+06	2.39335e+06
2.81826	432.091			2.51268e+06	1.39396e+06	2.38224e+06	1.15884e+06	255426	497550	419415	396046	302511	849251	243488	627747
2.82065	358.348			1.12765e+06	462198	861562	630745	857517	142556	240018	222017	208065	3.41215e+06	5.60057e+06	7.20027e+06
2.844	304.152			2.65752e+06	4.08843e+06	1.67973e+06	2.64633e+06	3.45037e+06	806870	1.78419e+06	1.46086e+06	2.93403e+06	1.75539e+06	801500	1.7776e+06
2.85028	146.999			7.04334e+06	2.29802e+06	8.44129e+06	1.77302e+06	2.35264e+06	2.45053e+06	1.89824e+06	988451	2.54153e+06	5.1532e+06	6.77252e+06	7.64231e+06
2.87271	137.981			9.70399e+06	8.05886e+06	3.75357e+06	1.0112e+07	1.19753e+07	1.01213e+07	9.61839e+06	9.72682e+06	7.68372e+06	7.25438e+06	6.02244e+06	5.74524e+06
2.89527	330.185			77800.7	698548	218381	119433	265162	122606	184633	158791	272340	2.53449e+06	1.86083e+06	4.1715e+06
2.8953	447.508			1.25369e+06	615359	1.68564e+06	597287	372840	781085	183611	384922	1.28703e+06	106176	324034	401125
2.90468	258.145			248170	838425	1.07378e+06	336986	1.18695e+06	358983	1.10931e+06	430927	650408	1.33704e+07	1.69047e+07	3.24398e+06
2.91763	446.181			449877	412269	1.15218e+06	1.45342e+06	370389	1.19191e+06	1.62918e+06	1.67489e+06	2.05497e+06	71076.6	381982	811046
2.91768	234.067			640423	750564	417997	494637	382343	105811	88738.6	262949	220429	1.0493e+06	954323	1.70466e+06
2.92086	489.868			667024	1.27424e+06	445745	147176	498269	533286	145435	65412.5	103846	157926	116379	101402
2.94648	70.1909	aminoacid	L-Proline fragment p.i.	1.5611e+07	1.54336e+07	1.38563e+07	2.02239e+07	1.88049e+07	1.75763e+07	1.51847e+07	1.59236e+07	1.39917e+07	1.36451e+07	1.28842e+07	1.12239e+07
2.94962	278.178			719051	860216	1.70812e+06	6.15287e+06	6.12346e+06	5.77087e+06	2.38475e+06	7.60012e+06	8.66245e+06	7.50152e+06	6.8976e+06	3.9272e+06
2.956	543.059			1.89022e+06	3.83914e+06	1.73537e+06	3.51418e+06	3.46579e+06	3.07484e+06	441263	1.96087e+06	3.38419e+06	2.78077e+06	2.20482e+06	1.15087e+06
2.96892	116.042	aminoacid	L-Proline	7.72733e+07	7.28797e+07	7.12857e+07	9.70933e+07	9.7634e+07	9.13026e+07	9.37791e+07	9.97296e+07	9.70805e+07	7.89668e+07	8.13901e+07	6.98235e+07
2.9849	287.636			973570	277048	1.0277e+06	305294	651582	360982	565963	213286	320217	3.63092e+07	2.41557e+07	3.65824e+07
3.01684	458.087			1.05984e+07	9.535e+06	1.14391e+07	1.73388e+07	2.12419e+07	1.84581e+07	2.5005e+07	2.43158e+07	2.45273e+07	7.93963e+06	7.1587e+06	1.05419e+06
3.09068	284.89			1.12518e+06	783026	738878	857857	271627	912049	515496	302770	696871	644523	369558	546128
3.10337	224.887			8.18062e+06	8.7275e+06	7.88858e+06	6.059e+06	5.48209e+06	6.18096e+06	5.40377e+06	4.85638e+06	5.29014e+06	1.80653e+06	4.68139e+06	5.0736e+06
3.10338	237.947			315012	391916	257195	336942	265067	271496	235557	173236	706576	145304	582171	85478.8
3.1034	362.029			2.82441e+06	4.5903e+06	729051	605302	952733	1.86537e+06	4.25019e+06	4.03888e+06	923371	1.13596e+06	708320	1.2637e+06
3.10661	299.272			549776	188931	382069	467838	65616.7	244076	202077	167139	115594	1.78911e+07	2.3228e+07	2.62958e+07
3.10673	198.037			961978	3.4411e+06	1.49019e+06	2.17566e+06	1.23879e+06	402982	658161	665203	1.51579e+06	1.49536e+06	1.43875e+06	536294
3.11924	109.155			124081	415324	917100	345683	238213	125769	1.04629e+06	368121	326155	73298.9	625350	196159
3.11936	360.119			8.19328e+06	2.76044e+06	9.44723e+06	6.4676e+06	4.96977e+06	5.91268e+06	3.30339e+06	4.26997e+06	4.61314e+06	327828	1.00629e+06	837682
3.11945	325.025			5.77198e+06	5.56299e+06	5.74469e+06	2.63203e+06	4.52534e+06	1.2309e+06	1.23455e+06	1.4706e+06	3.08603e+06	241324	425964	893482
3.1259	289.064			459003	418124	1.1793e+06	1.46152e+06	697128	234822	492965	326393	176749	842844	318652	670132
3.129	376.243			931552	362580	127700	716040	372062	266895	503066	128651	77739.3	547530	446690	406392
3.13222	98.9969			7.73609e+06	7.406e+06	5.92968e+06	5.44736e+06	4.65583e+06	4.50973e+06	4.58812e+06	3.7952e+06	3.15349e+06	4.56926e+06	4.68428e+06	4.07018e+06
3.13536	144.853			3.6755e+06	6.68976e+06	1.47597e+06	4.0454e+06	2.77612e+06	2.56235e+06	1.72462e+06	1.98712e+06	3.74829e+06	1.00313e+08	7.50271e+07	9.68804e+07
3.145	308.46	aminoacid derivatives	L-Glutathione	6.2667e+06	1.03664e+07	1.37094e+07	1.05857e+07	9.87655e+06	1.36242e+07	1.56822e+06	1.20531e+07	1.35675e+06	1.38547e+06	1.44405e+06	620077
3.15136	261.003	sugars	D-Glucose-6-Phosphate	2.58585e+07	2.7662e+07	2.28234e+07	1.93158e+07	1.5275e+07	1.87119e+07	1.58133e+07	1.33497e+07	1.29829e+07	1.8706e+07	1.7073e+07	2.24983e+07
3.16099	126.972			9.14298e+06	9.76343e+06	7.04391e+06	5.88702e+06	5.9395e+06	6.65632e+06	5.89938e+06	5.40577e+06	3.93219e+06	5.52497e+06	2.04211e+06	5.72498e+06
3.18038	162.751			1.91875e+06	1.06521e+06	372443	1.48247e+06	576232	648712	545426	1.46438e+06	432519	1.4669e+06	1.41945e+06	1.83157e+06
3.18991	149.672			637786	769217	1.23229e+06	142432	596495	137036	62283.9	76358.5	52337.5	314338	40672.6	347718
3.20924	246.988			912464	884963	162323	1.96745e+06	631261	670213	3.37857e+06	2.5315e+06	2.31203e+06	2.00233e+06	1.24709e+06	450985
3.22538	273.881			125513	723391	529902	472304	589091	310296	400864	386743	450718	484484	410493	228810
3.2414	332.095			558836	381662	998298	513105	322221	292278	760255	807851	477356	818694	370948	676277
3.24454	405.167			76900.2	84361.8	194600	226036	480220	104158	424792	289853	304792	1.19834e+06	1.35859e+06	2.78558e+06
3.27008	307.802			1.27619e+07	2.05716e+07	2.42018e+07	2.39251e+07	2.02728e+07	2.51595e+07	2.35223e+07	2.31139e+07	1.36525e+06	1.56434e+06	642402	562973
3.3022	256.027			842242	1.53097e+06	666987	895505	911305	635202	688294	833803	1.12625e+06	183553	274010	133222
3.31512	323.151			310478	698468	975417	854221	725535	2.19143e+06	3.56149e+06	3.32869e+06	1.13494e+06	127112	105139	529741
3.32148	209.944			1.26045e+06	1.1139e+06	799455	542060	551754	717686	238990	158364	415571	268967	280027	461867
3.33108	188.114			953808	963792	724101	549952	624752	193159	1.00062e+06	935640	326693	769499	1.72746e+06	890639
3.33749	321.795			701199	669233	1.03068e+06	2.91369e+06	725535	2.64994e+06	2.8805e+06	3.58084e+06	1.08065e+06	118667	170056	256834
3.36987	383.935			2.39761e+06	2.02827e+06	2.86144e+06	3.05196e+06	3.21384e+06	3.04393e+06	5.3529e+06	5.46323e+06	5.13555e+06	3.13953e+06	4.34598e+06	2.89849e+06
3.3825	344.145			2.14899e+06	1.91271e+06	1.91745e+06	4.03216e+06	3.80981e+06	3.17748e+06	3.89695e+06	4.14111e+06	4.69572e+06	1.2987e+06	2.21575e+06	938149
3.38935	423.19			647575	918971	830374	445032	553716	314830	488900	1.12741e+06	797893	676901	657313	1.05193e+06
3.39216	135.892			1.30967e+06	1.20133e+06	1.06047e+06	1.56443e+06	2.10891e+06	1.23628e+06	1.20198e+06	1.22478e+06	404339	449073	278837	88033.4
3.40831	241.276			1.19962e+06	1.16267e+06	541085	2.59684e+06	1.0151e+06	2.44169e+06	2.39891e+06	749179	1.71905e+06	2.28442e+06	2.79904e+06	884271
3.41162	411.822			69640.3	189457	155667	677981	452673	430453	183578	620592	852199	125344	380471	166774
3.41479	392.145			876277	291641	778637	868378	725122	359545	961013	1.40017e+06	1.20192e+06	447864	715527	510972
3.42109	182.002	aminoacid	L-Tyrosine	1.36426e+07	1.37636e+07	1.28109e+07	1.24082e+07	1.42956e+07	1.09968e+07	1.0662e+07	1.15064e+07	1.21e+07	3.6048e+06	5.41461e+06	3.5159e+06
3.4211	164.925	aminoacid	L-Tyrosine fragment	4.30471e+06	4.64024e+06	4.80658e+06	3.54293e+06	3.71381e+06	3.51394e+06	3.51519e+06	3.72788e+06	4.38879e+06	1.5699e+06	1.90563e+06	506103
3.4211	434.019			1.62996e+06	937274	1.38638e+06	858330	1.41392e+06	1.72998e+06	1.25135e+06	1.13534e+06	2.08581e+06	397976	1.11822e+06	897897
3.42111	524.069			4.73914e+06	2.66686e+06	4.73412e+06	7.435e+06	8.72279e+06	6.6757e+06	5.38668e+06	8.26653e+06	9.34107e+06	681966	767304	435459
3.4212	472.421			711217	578196	312731	855603	271628	464409	271085	1.87425e+06	1.27448e+06	442123	1.06099e+06	692807
3.43094	428.007			215884	353670	1.93378e+06	1.86531e+06	3.44807e+06	261322	4.65972e+06	1.19394e+06	5.68914e+06	785813	1.21012e+06	394988
3.43401	229.373			653124	1.0452e+06	747829	1.94977e+06	1.88453e+06	1.679e+06	374791	550510	585218	980743	1.52149e+06	2.06328e+06
3.45007	294.15	aminoacid derivatives	Fructosyl-Leucine (Amadori compound)	3.05382e+06	1.36756e+06	2.80885e+06	9.37977e+06	1.19904e+07	7.95666e+06	1.22627e+07	1.33362e+07	1.26493e+07	9.00742e+06	8.06016e+06	6.09506e+06
3.46295	276.127			399057	840371	1.36942e+06	2.58553e+06	3.49191e+06	2.5671e+06	4.74136e+06	3.44042e+06	5.07702e+06	3.7131e+06	2.18846e+06	3.13878e+06
3.46647	497.964			96579	201378	69597.1	105135	208079	133019	208376	230398	102548	2.01675e+06	2.61862e+06	3.05242e+06
3.47254	491.928			885479	925149	1.00479e+06	571562	135868	1.00931e+06	280091	176330	667516	358865	83151.8	246347
3.47268	442.031			875017	249910	342118	273589	1.67615e+06	237472	1.64877e+06	1.55963e+06	1.66904e+06	696754	636442	252417
3.47623	378.8			246758	205801	366477	192355	300612	99026.2	1.01764e+06	488265	208214	205730	624273	459676
3.50797	474.125			1.24998e+07	1.06216e+07	1.27677e+07	2.64922e+07	2.9474e+07	2.62099e+07	3.85776e+07	4.19536e+07	3.58689e+07	6.59921e+06	3.72303e+06	969860
3.51123	132.029	aminoacid	L-(Iso)leucine	3.51945e+07	3.01663e+07	2.82381e+07	5.15236e+07	5.2276e+07	4.84279e+07	6.02755e+07	6.1604e+07	6.36291e+07	2.64717e+07	3.18213e+07	2.20282e+07
3.52744	407.763			352522	339009	324554	988235	319198	520260	888852	1.10105e+06	1.32077e+06	688900	450857	1.29799e+06
3.5306	398.23			243452	750187	470562	1.54027e+06	1.75995e+06	604476	2.00008e+06	2.35102e+06	1.70668e+06	1.10377e+06	1.24798e+06	691874
3.5307	86.1438	aminoacid	L-(Iso)leucine fragment	1.86817e+07	2.00941e+07	1.97145e+07	3.56616e+07	3.68192e+07	3.08809e+07	3.66311e+07	3.71686e+07	3.99047e+07	1.69924e+07	1.84626e+07	1.31749e+07
3.53709	486.099			178463	132166	207876	298828	865857	790258	1.03922e+06	952468	749614	452633	1.19483e+06	293979
3.54987	418.133			614028	1.65318e+06	754354	1.97849e+06	687447	464152	534190	645912	1.53399e+06	607271	717019	183367
3.5499	500.929			554409	418465	798704	219925	332706	582798	1.13705e+06	919802	527871	198824	220982	508834
3.60488	540.055			123807	201428	159528	65027.5	77949.3	281504	91349	367166	309505	540948	699595	1.1432e+06
3.69242	365.443			2.01259e+06	2.53336e+06	824187	198776	455300	324650	324223	874851	193899	511190	82948.8	610806
3.83428	216.053			5.08048e+06	1.53247e+06	1.25991e+06	4.16482e+06	1.10312e+07	766508	563061	4.43736e+06	615996	6.39822e+06	446469	784045
3.84062	198.068			988090	398839	462321	2.80467e+06	847933	2.28499e+06	177320	499685	219998	347685	370115	436546
3.84717	254.118			898979	779238	276485	510691	324930	603788	558308	175346	337530	870510	723486	173433
4.02852	310.126			610532	180504	543860	3.05476e+06	5.92884e+06	1.16515e+06	1.1781e+06	1.92049e+06	5.80793e+06	2.01254e+06	4.26447e+06	750224
4.06747	372.257			391316	551595	199165	316073	360333	194454	499449	352391	711468	104201	224548	215969
4.07069	328.133	aminoacid derivatives	Fructosyl-Phenylalanine (Amadori compound)	7.43953e+06	7.12512e+06	6.21075e+06	1.76126e+07	2.0447e+07	1.56015e+07	2.16153e+07	2.29244e+07	2.25787e+07	1.46088e+07	1.42423e+07	1.10566e+07
4.09005	508.128			4.34182e+06	3.91977e+06	2.76186e+06	6.05095e+06	2.8056e+06	6.87819e+06	9.07133e+06	9.37856e+06	8.10423e+06	242104	254694	141447
4.09677	145.022			192189	691579	226524	814366	1.43275e+06	636574	1.0959e+06	906496	1.0579e+06	793659	1.5992e+06	2.98072e+06
4.30719	148.758			976230	94547	823741	2.37001e+06	182953	621005	285221	293984	382384	121307	89795	115561
4.36558	131.449			102380	282652	288569	1.41995e+06	605867	1.63638e+06	286304	721606	521594	240459	275864	110056
4.37237	535.05			207447	882689	1.49605e+06	2.35636e+06	1.78239e+06	2.51532e+06	3.42368e+06	1.43289e+06	3.78468e+06	770356	88452.1	88542.6
4.39483	458.125			1.81548e+06	1.39284e+06	2.26922e+06	1.22752e+06	803445	588250	897365	1.731e+06	919820	254689	348852	158012
4.39486	392.14			562834	305362	430501	184675	877367	326222	726177	1.54419e+06	409950	304031	546577	498252
4.43053	459.277			654320	427603	1.41781e+06	597771	1.35617e+06	190505	419278	674395	990479	195378	370450	228358
4.44317	461.305			340395	252380	220206	347711	405088	349099	566386	336266	352813	233751	130610	163625
4.46289	220.023	aminoacid derivatives	D-Pantothenic acid	1.2409e+06	590491	911351	3.76736e+06	3.14939e+06	1.51368e+06	1.99226e+06	1.66348e+06	1.15996e+06	6.66404e+06	6.30852e+06	9.24349e+06
4.53099	446.071			328146	3.42689e+06	1.65089e+06	4.1471e+06	2.70937e+06	3.17649e+06	5.85783e+06	6.2553e+06	5.92839e+06	1.65734e+06	3.45475e+06	1.19927e+06
4.56013	595.103			453626	300202	1.16125e+06	207677	2.44708e+06	1.26882e+06	4.15613e+06	1.42402e+06	589568	83854.9	160738	37484.6
4.58288	165.992	aminoacid	L-Phenylalanine	1.24381e+08	1.19319e+08	1.27588e+08	1.87751e+08	1.92675e+08	1.57833e+08	1.71902e+08	1.66875e+08	1.68231e+08	4.06331e+07	4.62733e+07	2.60146e+07
4.5829	120.04	aminoacid	L-Phenylalanine fragment	6.2525e+07	5.86768e+07	6.41399e+07	8.95722e+07	9.40955e+07	7.64602e+07	9.01893e+07	8.52013e+07	8.83614e+07	2.30466e+07	2.51108e+07	1.40646e+07
4.58292	482.032			562638	2.84761e+06	3.79856e+06	786017	5.94563e+06	5.93664e+06	7.35929e+06	6.28664e+06	1.32216e+06	439035	538727	70672.7
4.62155	504.211			561028	288739	896933	413473	161216	120422	157348	627462	147369	110319	260541	106992
4.66707	361.056			418075	352490	1.55649e+06	139587	201377	792077	126619	155968	729026	197835	278537	386742
4.81394	179.997			4.68603e+06	387847	1.35015e+06	830359	482678	2.50685e+06	767383	889107	512967	1.79218e+06	768260	830288
5.09025	198.114			432777	239357	321911	4.54701e+06	671825	360448	130218	831763	621807	166714	284676	377528
5.20124	302.431			205641	50908.7	119562	2.41716e+06	103529	73747.7	226415	262865	56217.5	38977.5	196874	155515
5.27988	386.096			312312	69486.1	303559	490740	387738	1.37348e+06	1.27828e+06	4.96306e+06	413196	684855	1.31169e+06	3.1041e+06
5.32886	334.121			3.90655e+06	1.39356e+06	3.41947e+06	4.75735e+06	6.14454e+06	5.42914e+06	7.53321e+06	5.45838e+06	462281	432489	2.10031e+06	213533
5.33868	216.057			4.74016e+06	3.78653e+06	2.49988e+06	3.18638e+07	2.80055e+07	1.6318e+06	1.21681e+07	1.30465e+06	2.24359e+06	1.05081e+07	501389	2.46885e+06
5.37444	307.105	flavan-3-ols and derivatives	Epigallocatechin	1.65288e+06	3.79772e+06	599870	5.63995e+06	6.05543e+06	5.86957e+06	7.88663e+06	6.64787e+06	1.32458e+06	98247.6	135028	183813
5.45014	397.294			960521	319395	421085	309787	86978.9	618235	95193.3	72771	234158	449486	68590.1	166814
5.57459	432.161			310908	149903	124494	234832	172217	48660.4	313931	36827.1	712333	57778.7	124501	133779
5.69247	340.806			106990	189391	105096	1.05476e+06	3.43497e+06	1.46661e+06	8.10713e+06	5.87025e+06	7.94839e+06	643808	1.26564e+06	597988
6.42046	180.019			1.47027e+06	2.17074e+06	645517	865856	625802	312323	4.29961e+06	1.91695e+06	2.84117e+06	2.22498e+06	344074	1.17536e+06
6.42073	216.063			704230	1.2973e+06	1.05117e+06	6.662e+06	5.95487e+06	2.84641e+06	1.77509e+06	2.96899e+07	693265	2.51262e+06	1.03454e+06	480255
6.70532	341.013			1.09187e+06	4.64945e+06	602713	300814	2.48225e+06	1.47538e+06	943837	2.57453e+06	390422	603781	370726	96714
6.88404	579.086			953485	896520	185535	636992	509576	9.27453e+06	1.0783e+07	1.34682e+07	6.58104e+06	36633.8	245091	86848.7
6.90956	260.071			77615.7	92665.2	180012	3.82104e+06	1.53799e+06	189312	2.25753e+06	5.34857e+06	3.68392e+06	1.13878e+06	3.31244e+06	1.27167e+06
7.09513	126.99			851088	812372	1.19003e+06	622564	2.15719e+06	999367	1.97744e+06	2.42419e+06	638088	1.157e+06	1.76946e+06	2.38069e+06
7.20864	367.124			682885	572826	933150	5.25988e+06	793143	540259	321663	409372	582582	707283	514028	144804
7.23772	404.967			23625.7	48873.6	50137.1	330610	258686	331939	432768	4.11732e+06	403006	1.28986e+06	7.00353e+06	1.00569e+06
7.25995	180.017	hydroxycinnamic acid derivatives	Caffeic acid	2.25111e+06	3.01223e+06	1.84658e+06	684624	4.73741e+06	3.33814e+06	3.5474e+06	1.78692e+06	2.18254e+06	373948	2.12507e+06	671176
7.34413	216.055			405647	1.55506e+06	4.72152e+06	1.48016e+06	2.52735e+06	2.42801e+06	1.63849e+06	1.04418e+06	2.18821e+06	2.45235e+06	1.07283e+06	1.27207e+06
7.60631	579.046			775126	1.29673e+06	5.11211e+06	7.79711e+06	5.98065e+06	1.29274e+06	1.57636e+06	854799	928072	137695	255189	191063
8.01728	618.127			2.72501e+06	1.12476e+06	452036	228536	106749	88483.1	109230	87562.7	7.42206e+06	362060	93732.4	728920
8.24752	127.015			138360	297473	946435	1.14746e+06	1.98255e+06	1.61073e+06	1.3593e+06	1.38996e+06	1.60197e+07	923496	4.84635e+06	1.09167e+06
8.87597	579.08			1.96593e+06	1.74166e+06	1.40958e+06	2.06899e+06	1.34153e+06	1.86995e+06	1.74899e+06	947641	2.87441e+06	263283	140704	132749
9.08293	180.016			441968	799614	7.46402e+06	2.03497e+06	1.17833e+06	2.60491e+06	882360	2.09025e+06	2.61435e+06	2.21655e+06	2.45928e+06	1.52252e+06
9.69075	187.98	aminoacid	L-Tryptophan fragment	3.13868e+07	2.47893e+07	3.18826e+07	3.32048e+07	3.46778e+07	2.74574e+07	2.31144e+07	2.17324e+07	2.78872e+07	5.69492e+06	6.72801e+06	3.54727e+06
9.74034	205.005	aminoacid	L-Tryptophan	2.62176e+07	2.14373e+07	2.13238e+06	2.68408e+07	3.04248e+07	1.38783e+06	5.6216e+06	3.91567e+06	2.23297e+07	3.34246e+06	5.45969e+06	2.04993e+06
9.77592	180.017			446189	4.37234e+06	964942	851847	2.56649e+06	779871	1.59331e+06	1.16115e+06	1.32098e+06	2.9203e+06	4.3083e+06	2.52168e+06
10.4892	126.986			805873	1.15154e+06	870011	933442	339773	7.15615e+06	2.68993e+06	384282	1.51473e+06	800781	2.3658e+06	961319
10.6781	579.06	flavan-3-ols and derivatives	B-type Procyanidin	2.35786e+07	1.99325e+07	2.03836e+07	1.65132e+07	2.1977e+07	2.00823e+07	2.62666e+07	2.28015e+07	2.27863e+07	267479	3.30895e+06	322112
11.124	335.02			1.20292e+06	960222	5.65159e+06	5.9162e+06	797237	6.23963e+06	5.82693e+06	5.56132e+06	746432	457921	143299	191800
11.124	162.956	hydroxycinnamic acid derivatives	Caffeic acid moiety	1.67254e+07	2.09994e+07	2.2405e+07	2.9413e+07	2.92717e+07	3.10867e+07	3.59627e+07	3.39822e+07	1.94676e+07	7.66843e+06	1.06922e+07	3.92719e+06
11.1915	144.971			2.12904e+06	956866	285099	1.11652e+06	2.24083e+06	5.52698e+06	3.79391e+06	2.3501e+06	3.3614e+06	2.21067e+06	4.03091e+06	630469
11.8719	295.098			1.89466e+06	2.09033e+06	2.14657e+06	2.67309e+06	4.40011e+06	700053	4.18901e+06	3.72935e+06	3.65411e+06	577555	457077	1.21078e+06
12.3051	138.953	flavan-3-ols and derivatives	Catechin fragment	728466	706677	1.21474e+06	2.78149e+06	734500	345259	467767	348883	670456	239662	144967	71361.1
12.3317	122.97			3.80529e+06	3.7421e+06	4.42376e+06	742650	1.17513e+06	2.71156e+06	4.00795e+06	2.8068e+06	782050	133416	365631	48580.9
12.358	291.063	flavan-3-ols and derivatives	(+)-Catechin	4.69513e+07	4.73109e+07	5.32218e+07	4.90613e+07	5.06938e+07	5.32763e+07	5.94211e+07	6.07797e+07	4.63571e+07	8.67166e+06	1.08643e+07	4.94708e+06
12.3911	344.104			1.0533e+06	964686	308937	859189	564321	935397	458569	1.00696e+06	492862	467808	415714	707402
12.4269	324.03			506698	810972	839194	433266	854729	583353	926964	1.89327e+06	1.15335e+06	1.11381e+06	1.70573e+06	1.43281e+06
12.7033	127.015			557308	1.40166e+06	184095	958667	1.22335e+06	2.49662e+06	469072	435673	1.17519e+06	1.07658e+06	1.6654e+06	640283
12.8581	406.029			3.55001e+06	4.67663e+06	5.17703e+06	1.7031e+06	6.09952e+06	3.22652e+06	3.82514e+06	2.04214e+06	1.02573e+06	70696.6	118665	116482
13.6055	420.129			3.50869e+06	3.35257e+06	3.74267e+06	5.99897e+06	6.40078e+06	6.17883e+06	6.85665e+06	8.66119e+06	7.46856e+06	4.542e+06	4.04526e+06	3.57368e+06
13.7201	404.185			6.05168e+06	5.91458e+06	5.35001e+06	6.96918e+06	8.83607e+06	7.47715e+06	1.11475e+07	1.00728e+07	1.05531e+07	2.14045e+06	3.28206e+06	1.97598e+06
13.7296	408.031			247265	114852	202655	1.6545e+06	427068	303889	1.60773e+06	3.48993e+06	5.69887e+06	1.58944e+06	610017	367223
13.7725	379.627			48842.8	26908.1	76193.3	37812.4	216788	113300	94440.6	200586	214058	195151	2.02963e+06	796342
13.9947	218.048			69070.6	200848	61105.7	154802	515054	626008	412998	1.50219e+06	723637	752540	92918.2	226054
14.0899	207.068			550209	576758	251260	254127	1.62956e+06	105770	595053	760424	855713	2.27342e+06	1.29113e+06	2.02818e+06
14.1618	423.063			2.28734e+06	2.22474e+06	2.09617e+06	1.22794e+06	1.1278e+06	1.3781e+06	620262	632885	1.05788e+06	139033	569999	1.00192e+06
14.1913	449.038			198348	381385	479796	1.08579e+06	1.34084e+06	207975	1.61596e+06	2.74017e+06	2.9013e+06	980270	421404	173405
14.2306	293.073			2.70667e+06	2.17993e+06	2.58876e+06	632853	952395	802407	1.18104e+06	775529	560777	1.00101e+06	970699	1.36363e+06
14.2796	437.053	flavan-3-ols and derivatives	Catechin derivate	1.00283e+07	1.12988e+07	1.09488e+07	1.18163e+07	1.1045e+07	1.22625e+07	1.53956e+07	1.47697e+07	1.05365e+07	507549	1.1775e+06	100151
14.2962	285.079			915416	1.16982e+06	832480	1.32717e+06	1.20263e+06	779987	1.28488e+06	446146	617431	60718.1	111983	148566
14.5918	230.937			113530	168978	175528	39627.4	60241	221366	148827	185458	162263	969806	1.61752e+06	1.02784e+06
14.7069	176.984			921307	314880	299831	1.22395e+06	1.61167e+06	1.29315e+06	626341	1.19325e+06	1.21134e+06	367695	662393	324557
14.8638	325.186			462880	351740	277285	387771	1.08793e+06	572758	1.37532e+06	1.1396e+06	2.00167e+06	896653	966514	284735
14.8873	400.105			2.04275e+06	233888	253797	458087	3.51594e+06	104974	415178	156960	1.15869e+06	447069	164867	92671.2
14.9365	362.022			526553	957934	622806	1.17931e+06	1.03399e+06	1.14947e+06	1.1902e+06	1.44169e+06	1.62037e+06	978930	1.01162e+06	961293
15.1333	377.522			78161.5	79936.5	129665	42245.1	262587	255018	160775	172276	101092	461329	1.1209e+06	416878
15.1594	291.065	flavan-3-ols and derivatives	Epicatechin	1.11328e+07	1.02359e+07	1.12969e+07	1.68911e+07	1.752e+07	1.8229e+07	1.55161e+07	1.81835e+07	1.30033e+07	3.42179e+06	3.60624e+06	1.83244e+06
15.2217	168.992			348644	289206	684788	1.25183e+06	844729	639901	131472	1.18353e+06	1.06532e+06	212004	188345	65826.8
15.2285	331.081			712775	673712	434073	1.85615e+06	1.5748e+06	1.91946e+06	727264	1.83957e+06	1.75357e+06	866719	803622	196243
15.5182	453.111			375884	376466	383170	670218	174069	333060	1.03231e+06	840898	715243	197587	320603	121366
15.6145	218.1			32507.3	155954	200470	249982	320141	425087	806270	576710	1.3887e+06	820398	741165	209939
15.6602	433.966			610435	797761	226636	1.23227e+06	955075	1.06221e+06	1.15957e+06	677313	1.29925e+06	1.09199e+06	1.46107e+06	575268
15.981	169.775		Diphenylammine ??? (fungicida)	131659	113668	438169	3.00549e+06	279738	873301	150335	51347.9	140134	208297	60333.5	101073
15.9922	516.336			19173.3	53725.8	77705.4	77647.6	45066.3	49204	50953.2	10870	62000.3	37039.8	32048.9	53763.1
16.068	231.1			115526	56706.4	54480.5	21446.4	87214	125047	83354.1	34820.9	139109	147109	219321	364382
16.2448	476.368			28318.9	22606.1	67881.5	67610.6	142933	65229.4	31780.5	28129.7	102510	73292.3	124832	124296
16.4661	390.106			6.5612e+06	5.88004e+06	6.4215e+06	8.60859e+06	8.47246e+06	7.51591e+06	8.87426e+06	8.19561e+06	8.17482e+06	6.82168e+06	7.45689e+06	7.95435e+06
16.4787	187.97	aminoacid derivatives	Caffeic acid tryptophan fragment	1.42037e+06	656746	898073	2.8039e+06	2.75566e+06	2.32605e+06	2.7501e+06	2.77739e+06	1.65632e+06	1.50037e+06	1.9468e+06	1.3189e+06
16.4887	385.114	aminoacid derivatives	Caffeic acid tryptophan	2.44242e+07	2.34207e+07	2.60207e+07	2.98472e+07	3.11637e+07	2.90293e+07	2.89079e+07	2.6726e+07	2.89973e+07	2.22424e+07	2.54849e+07	2.14676e+07
16.4982	159.951			1.24052e+06	862784	1.22123e+06	1.81931e+06	2.17978e+06	2.07613e+06	2.14688e+06	2.0372e+06	1.69514e+06	1.24866e+06	1.38042e+06	1.31168e+06
16.4984	406.066			2.27071e+06	2.20075e+06	2.51475e+06	3.06036e+06	2.56757e+06	2.50598e+06	2.6984e+06	2.84872e+06	2.20291e+06	2.28966e+06	2.46038e+06	2.28973e+06
16.505	248.123			238949	278672	456996	859459	421477	921342	176388	1.05402e+06	161872	305965	135910	309470
16.5082	206.008	aminoacid derivatives	Caffeic acid tryptophan fragment	1.9451e+07	1.93694e+07	1.99162e+07	2.99369e+07	3.39846e+07	2.94838e+07	3.2583e+07	3.41324e+07	3.05927e+07	1.93357e+07	2.23542e+07	1.78882e+07
16.5084	368.075			4.49898e+06	4.5982e+06	4.7981e+06	6.18467e+06	6.85094e+06	6.15707e+06	6.33108e+06	6.09109e+06	6.05901e+06	4.79671e+06	4.95025e+06	4.29386e+06
16.527	483.104			226628	560347	638628	1.51832e+06	1.65898e+06	748733	1.7479e+06	1.98763e+06	1.58093e+06	404800	466569	473743
16.6635	579.109			2.21646e+06	2.69665e+06	1.93035e+06	2.41742e+06	2.79341e+06	2.49048e+06	3.14621e+06	3.30866e+06	2.82614e+06	343016	208661	92761.6
16.755	416.946			1.65334e+06	223137	110695	33006.1	171398	84877.5	152289	1.07054e+06	95165.6	130093	96672.2	105129
16.8001	560.058			21471.5	58807.4	58988.2	45107.4	102072	61154.3	89663.9	79155.1	27882.8	48588	88485.8	31949.9
16.9672	218.117			209564	532054	595543	369851	154208	245071	586476	1.94775e+06	722059	313760	323663	799001
17.0814	354.292			815211	158023	538384	1.141e+06	917635	820896	835761	873532	572918	1.00526e+06	636375	1.36393e+06
17.1402	252.709			126893	87642.5	97633.4	342660	222838	206624	481766	68294.4	88744.8	4.64691e+06	1.62388e+06	5.97521e+06
17.4701	438.088			388287	716414	1.17021e+06	3.27471e+06	3.04809e+06	3.29921e+06	4.72835e+06	5.21213e+06	56283	29169.8	51892.2	61062.1
17.6318	282.051			605363	725963	902119	1.05956e+06	1.14279e+06	861742	732303	626089	731456	472455	435411	404222
17.8672	346.052			292409	257516	412693	675299	688039	578247	1.01612e+06	664745	922162	536971	351599	494687
17.937	242.051			1.46057e+06	2.05564e+06	1.21779e+06	832063	1.01464e+06	678588	937773	990237	792038	1.48319e+06	2.29282e+06	2.33236e+06
18.5214	648.545			14210.9	5077.15	12472.2	6887.53	13778.2	10490.1	10679.5	19066.4	17824.4	5789.07	43335.7	23209.2
18.737	449.179			524182	212554	560483	296582	858919	670878	570863	864875	788764	171640	392842	180753
18.7732	229.089			400933	546712	682194	1.44601e+06	1.12755e+06	1.61742e+06	1.85734e+06	1.54228e+06	1.11451e+06	317182	2.63352e+06	470149
18.849	473.158			419587	329365	230282	446130	677872	512501	700325	868112	668073	393711	260809	203565
19.0774	337.772			58303	50389.9	57152	91056	141104	257460	271751	69992.6	144803	33493.4	119812	94888.9
19.5962	465.015	flavonols	Quercetin hexose	1.01338e+07	1.13366e+07	1.35765e+07	1.77687e+07	1.8794e+07	1.5347e+07	1.95065e+07	1.85924e+07	2.06562e+07	6.79321e+06	8.18997e+06	2.34646e+06
19.6	185.2
19.606	303.07	flavonols	Quercetin aglycon (Quercetin hexose fragment)	3.20389e+06	3.9296e+06	4.94345e+06	6.21176e+06	6.81452e+06	6.12481e+06	7.56974e+06	6.89125e+06	8.1945e+06	1.66625e+06	3.1468e+06	842955
19.6252	359.98			140716	72928.2	139994	64932.5	125448	64500.4	125834	43882.6	34514.1	75420.7	119873	190156
19.8409	479.007	flavonols	Quercetin glucuronide	5.13908e+06	6.21842e+06	6.00307e+06	7.09549e+06	8.77452e+06	8.83551e+06	1.27902e+07	1.32129e+07	1.33808e+07	3.77399e+06	6.02138e+06	2.77877e+06
19.9422	347.933			157240	94986.7	134583	108328	80964.7	89408.2	50350.9	70826.9	108105	3.30171e+06	1.14498e+06	399528
19.966	217.941			41345.9	123944	153939	219660	617873	1.01282e+06	337694	422985	136158	257152	393913	480634
20.0085	442.926			969899	853439	1.01286e+06	1.23926e+06	380029	365514	527621	855878	676982	128682	91886.2	210171
20.0797	376.062			1.68626e+06	1.88197e+06	1.54722e+06	1.71245e+06	1.51895e+06	1.65931e+06	1.89969e+06	2.1311e+06	1.797e+06	936504	809205	671916
20.1402	390.528			191396	105108	143842	109056	92999.2	81850.5	77904.8	62302.9	47597.9	77528.3	92799.8	208256
20.1656	536.138			613504	496743	493385	684074	874067	995075	1.24001e+06	1.26223e+06	1.2426e+06	686296	1.04342e+06	855492
20.1872	382.11			68801.4	52408.3	85682.3	114943	165348	112551	99985	172593	73334.9	131842	72934.3	243115
20.3713	210.935			110965	141080	149682	87550.5	68762.5	103111	68544.7	237154	85548.9	1.60494e+06	1.84776e+06	2.25282e+06
20.6036	413.061			80741.3	30570.2	114518	147923	232863	311160	233961	108694	392288	139518	468357	120554
20.8129	469.761			603509	236232	2.23078e+06	2.92287e+06	2.95367e+06	2.74785e+06	4.49722e+06	5.17144e+06	169541	189025	72798.3	235075
21.3073	453.072			1.49606e+06	1.41309e+06	837379	1.33312e+06	1.7322e+06	1.64646e+06	2.72572e+06	2.70419e+06	2.29623e+06	341949	221261	115884
21.5258	218.112			216622	163150	236418	228735	610121	314039	567279	2.27564e+06	417303	525270	94428	472423
21.7124	536.263			339078	456690	487555	804115	843857	693565	916841	996021	734229	382782	681417	616712
22.2948	229.003			797084	779259	832497	1.26203e+06	1.10192e+06	1.20432e+06	1.09325e+06	1.24052e+06	1.23339e+06	284454	976439	503964
22.9235	404.161			7.78715e+06	9.35754e+06	7.36192e+06	1.16897e+07	1.46226e+07	1.32558e+07	2.51763e+07	2.23574e+07	2.1266e+07	6.57996e+06	1.07615e+07	9.38951e+06
23.2698	455.194			543714	279694	592419	879651	1.04056e+06	919376	1.26147e+06	1.26045e+06	316728	348159	1.65305e+06	1.37862e+06
23.4352	453.194			94922.4	68573.8	53487.4	110333	450138	737691	669154	877819	843192	126857	412270	147914
23.5541	228.963			339816	160433	34639.4	265462	167859	589685	1.3971e+06	1.64475e+06	1.33169e+06	328572	678983	1.4594e+06
23.6297	198.183			76381.6	188861	50324.4	848336	314058	167701	216888	289295	279621	100023	168891	134981
23.9596	404.171			3.85343e+06	4.02129e+06	3.22968e+06	4.45398e+06	5.00101e+06	4.46412e+06	6.05379e+06	6.16962e+06	4.90058e+06	2.05501e+06	3.23614e+06	2.26789e+06
24.785	295.029			67199.8	221396	279652	178972	154813	71123.2	272379	47578.1	96235.4	329469	942270	59314.9
25.1165	471.099			254105	98018.2	127405	192113	539010	1.10031e+06	304044	743018	456417	370080	2.09135e+06	663150
25.3464	322.278			63792.6	119412	156150	54980.1	226181	193670	74923.8	63170.9	33509.9	736726	473416	226340
25.4124	907.495			9456.36	26209	18078.2	38791.2	14584.1	97651.8	37728.8	10496.8	33191	116582	1.01148e+06	570637
25.809	317.064			36622.7	55173.5	58426.5	195031	99697.4	142553	90774.2	85570.9	70212.4	170646	1.27891e+06	202988
25.9667	226.08			3.0501e+07	3.86806e+07	3.64474e+07	3.41932e+07	4.03417e+07	4.38136e+07	4.36331e+07	5.01391e+07	4.04073e+07	1.4877e+07	2.96833e+07	2.13959e+07
26.1331	455.159			1.08717e+06	325259	500010	328759	629377	807172	1.61231e+06	1.19126e+06	1.50973e+06	1.91944e+06	1.05014e+07	2.88753e+06
26.7897	195.255			97543	90732.3	50071.7	121270	80623.3	31378.6	72139.5	88536.7	71473.4	2.07298e+06	2.48298e+06	2.94805e+06
26.8845	421.174			670261	570270	517759	247358	167325	114147	233144	91755.1	457917	286443	156365	203739
26.9397	179.86			109816	91927.5	158319	162359	839374	316425	506335	316715	469963	946368	1.26493e+06	1.34729e+06
27.0772	295.274			84868.8	65772.3	216421	101718	48726	142824	32832.5	41895.5	156880	318997	973921	922178
27.3574	280.205			1.23144e+06	1.14213e+06	1.81936e+06	1.36157e+06	1.46435e+06	993571	1.46872e+06	1.56066e+06	1.99031e+06	464843	1.79216e+06	986636
27.6402	447.367			504149	348923	572752	210208	196640	38516.7	219707	103308	296630	114831	252675	129294
27.7114	267.049			104579	209750	178104	29145.8	50838.7	315268	274881	33457.7	64894.7	166422	3.84466e+06	64459.4
27.8025	158.028			900955	789387	930391	1.12041e+06	939730	1.35398e+06	1.00067e+06	780222	1.14858e+06	1.16551e+06	1.49154e+06	1.23937e+06
27.9092	321.059			108982	126014	234581	148349	72191.1	153591	124811	41687.6	250134	1.28617e+06	1.46329e+06	833202
28.1034	343.402			7.76009e+06	1.35356e+06	4.91704e+06	3.55167e+06	2.85712e+06	669943	1.10702e+06	6.70431e+06	5.12526e+06	381294	3.6282e+06	4.12664e+06
28.1912	356.423			452109	729369	836492	346331	1.36706e+06	543086	144444	91487.7	197024	145730	631780	79957.3
28.311	255.081			805114	1.08085e+06	448121	629216	458732	561863	1.13775e+06	952367	344356	1.14553e+06	490586	444197
28.3499	478.353			831019	419560	345910	572731	822361	171177	1.13831e+06	1.01262e+06	1.58683e+06	2.10625e+06	1.31549e+06	1.2211e+06
28.3623	153.606			23256.2	107438	101003	167795	46445	101236	133579	29298.9	121182	586217	243469	862801
28.4015	352.654			487113	1.58605e+06	730404	1.1354e+06	446421	1.02554e+06	1.15657e+06	157769	591001	1.38385e+06	1.20297e+06	183451
28.5179	544.307			284020	187806	602400	486205	807254	1.0527e+06	672135	4.22104e+06	1.82818e+06	1.84005e+06	3.61019e+06	2.76314e+06
28.6993	423.749			572576	1.37466e+06	846090	798261	1.42531e+06	160003	361656	172688	510761	438556	494018	253909
28.7185	502.394			6.03686e+06	4.40493e+06	6.94979e+06	601345	438681	535064	948781	340854	359699	594898	497360	349781
28.7742	607.379			393653	80613.1	126336	1.07667e+06	1.44851e+06	1.00491e+06	403522	236383	110933	113630	70100.8	71677.6
28.7764	287.036			770980	271408	126701	195559	135048	122294	239247	547124	335959	68270.1	90997.8	216174
28.8712	704.508			5.30463e+06	6.39894e+06	1.09577e+07	5.43479e+06	910331	5.68641e+06	1.30777e+07	2.53454e+06	1.83432e+07	4.06558e+06	6.59464e+06	2.46508e+06
28.8903	387.336			5.69076e+06	1.52616e+06	2.40941e+06	1.51361e+06	3.34631e+06	3.13368e+06	3.83104e+06	1.06127e+06	3.72987e+06	3.47789e+06	1.18335e+06	1.4606e+06
28.9157	343.457			6.84105e+06	7.52553e+06	1.20419e+07	7.99662e+06	1.01654e+07	653616	1.55014e+07	1.00489e+07	6.04706e+06	1.48677e+07	7.34119e+06	2.28265e+06
28.9194	689.472			2.09973e+06	744610	263145	228519	97875.1	282677	767125	147767	94390.8	68149.9	60765.8	103357
28.9584	356.824			574302	761855	537387	1.42832e+06	906640	393169	210778	264224	185948	1.12439e+06	523421	230566
28.9717	463.422			783285	453410	2.94609e+06	4.4945e+06	5.26672e+06	4.82886e+06	3.71357e+06	2.26665e+06	355488	169491	206928	247842
28.9747	409.26			648444	342088	439088	547104	774140	959517	939015	843378	718294	591648	869916	263259
32.6227	304.491			1.93012e+06	1.90292e+06	2.40975e+06	2.45235e+06	2.92554e+06	2.45365e+06	1.30705e+06	2.16672e+06	1.16153e+06	2.48814e+06	994130	862978
32.8067	338.181			3.21179e+06	5.5414e+06	3.82226e+06	3.74141e+06	1.89153e+06	3.3671e+06	6.49739e+06	7.14729e+06	5.68607e+06	2.11512e+06	5.67329e+06	3.15076e+06
32.815	340.214			1.60611e+06	1.87482e+06	1.53471e+06	1.00957e+06	987586	1.09969e+06	2.14299e+06	3.22288e+06	828017	2.62089e+06	1.33858e+06	1.12041e+06
32.8286	336.256			6.27293e+06	1.20709e+07	6.88891e+06	8.43066e+06	4.92908e+06	9.04703e+06	1.13832e+07	1.42405e+07	8.25804e+06	5.66362e+06	1.05108e+07	7.97648e+06
32.833	372.465			3.46087e+06	3.09408e+06	4.14718e+06	4.08988e+06	4.70496e+06	3.05726e+06	3.60388e+06	4.93321e+06	2.90614e+06	3.73921e+06	4.68938e+06	4.89171e+06
33.0556	235.309			1.2025e+06	1.00946e+06	1.81801e+06	2.68597e+06	2.10017e+06	1.32586e+06	597536	1.11124e+06	1.41346e+06	1.45868e+06	1.07012e+06	624195
33.1607	258.44			3.25909e+06	2.59381e+06	2.43894e+06	3.15031e+06	2.62376e+06	2.9395e+06	2.76061e+06	2.30923e+06	2.39169e+06	2.60956e+06	2.24628e+06	2.76206e+06
33.2009	566.446			280386	237622	151602	461275	246985	185629	1.16004e+06	616122	282813	3.84673e+08	4.8795e+08	4.84584e+08
33.2178	567.458			89294.6	151585	131026	256774	148984	223881	317855	206861	233857	1.28875e+08	1.33013e+08	1.49843e+08
33.283	478.384			1.90882e+07	2.03245e+07	1.96735e+07	6.26759e+06	4.55637e+06	2.12658e+06	2.13396e+07	1.94313e+07	2.13068e+07	1.88637e+07	1.59038e+07	2.88151e+07
33.3092	479.385			4.92192e+06	2.59499e+06	5.64671e+06	800668	1.08475e+06	847635	6.0129e+06	5.55652e+06	4.4838e+06	4.90498e+06	4.66013e+06	8.09575e+06
33.7374	355.425			2.11176e+06	2.28221e+06	3.14987e+06	3.39712e+06	2.53076e+06	2.71178e+06	2.87072e+06	3.04573e+06	2.94902e+06	4.75685e+06	5.01807e+06	3.95179e+06
33.7767	302.428			568434	446201	331102	408394	930543	1.90487e+06	298957	1.35039e+06	1.29855e+06	6.3608e+06	5.62705e+06	9.25668e+06
33.9053	589.451			137669	325314	129593	71104.4	153121	163296	153890	149199	96182	7.04361e+06	7.85444e+06	8.33548e+06
34.0217	348.632			61413.2	213670	424658	87353.5	82611.9	297899	142108	125934	267474	1.83655e+06	1.2057e+06	720879
34.2786	269.379			3.18888e+06	3.53261e+06	3.39293e+06	4.91024e+06	3.52625e+06	3.63796e+06	3.91812e+06	3.93215e+06	3.27649e+06	4.87045e+06	4.45759e+06	3.25504e+06
34.4967	518.431			3.01746e+06	5.72811e+06	5.15484e+06	411859	229030	249548	2.58606e+06	6.33272e+06	6.22364e+06	5.5472e+06	3.43225e+06	8.47185e+06
34.5861	568.501			155684	107772	126509	219540	111743	257788	210909	215524	329927	2.10424e+07	930573	2.35043e+07
34.6756	279.301			9.80978e+06	7.92704e+06	1.04308e+07	1.27887e+07	8.43811e+06	1.08342e+07	1.0622e+07	8.29629e+06	9.83492e+06	9.9791e+06	1.12568e+07	1.09966e+07
34.6973	149.174			2.91732e+06	3.17474e+06	4.02353e+06	3.99657e+06	2.81698e+06	2.60242e+06	3.45776e+06	4.03762e+06	3.23537e+06	3.40243e+06	2.46776e+06	4.0839e+06
34.7105	205.19			4.0733e+06	3.14476e+06	2.83035e+06	6.1739e+06	4.4342e+06	3.31962e+06	4.4308e+06	5.18086e+06	4.26695e+06	3.52131e+06	4.13654e+06	3.45417e+06
34.795	344.424			177294	96021.2	270983	279687	158904	314635	414137	215346	342684	3.88315e+06	7.09292e+06	5.83455e+06
35.2838	332.508			2.99696e+06	2.36675e+06	3.44365e+06	2.84636e+06	4.78139e+06	3.14714e+06	3.25203e+06	3.32602e+06	3.19707e+06	2.96318e+06	3.05904e+06	3.0635e+06
35.4626	402.482			1.85667e+06	2.28327e+06	2.38084e+06	2.15598e+06	1.39026e+06	1.8547e+06	2.26768e+06	1.09399e+06	2.9104e+06	1.76544e+06	2.14545e+06	2.19711e+06
35.7471	473.473			4.42876e+06	4.7761e+06	3.29957e+06	2.74921e+06	2.36649e+06	2.26065e+06	4.87142e+06	5.88691e+06	5.4909e+06	3.10046e+06	3.26613e+06	4.45017e+06
36.0925	339.443			3.91897e+06	3.01226e+06	2.40238e+06	3.7831e+06	1.50031e+06	3.92046e+06	4.07265e+06	2.61528e+06	4.36299e+06	3.72317e+06	3.70882e+06	5.14196e+06
36.1586	283.406			7.36152e+06	7.4491e+06	9.09126e+06	9.59796e+06	7.72423e+06	7.17244e+06	9.24382e+06	8.44368e+06	9.02951e+06	5.65145e+06	8.71044e+06	8.34333e+06
36.2061	429.447			546240	770209	698709	980533	653078	943764	1.75174e+06	1.01369e+06	869076	9.5798e+06	1.40995e+07	6.58251e+06
36.2899	199.274			3.73814e+06	3.19196e+06	3.30098e+06	4.79808e+06	3.18043e+06	2.12676e+06	1.73528e+06	2.55738e+06	6.05853e+06	4.25711e+06	2.84286e+06	4.05899e+06
36.2982	111.325			2.79338e+06	1.7867e+06	3.14179e+06	1.05515e+06	2.02128e+06	1.02251e+06	2.48699e+06	3.57283e+06	3.3881e+06	2.55224e+06	2.59611e+06	2.44343e+06
36.3068	287.313			2.18472e+06	1.76405e+06	3.7371e+06	3.13697e+06	1.85831e+06	1.60705e+06	1.35876e+06	2.27734e+06	3.5594e+06	1.40536e+06	1.55075e+06	2.04327e+06
36.3202	304.376			1.83988e+06	1.86745e+06	1.4145e+06	1.55585e+06	1.71767e+06	669103	1.43174e+06	1.18138e+06	2.6681e+06	1.52498e+06	1.70406e+06	1.92237e+06
36.3287	309.385			3.18824e+06	2.12968e+06	1.79407e+06	3.30809e+06	3.74404e+06	2.64079e+06	2.39484e+06	2.41176e+06	4.28479e+06	5.06786e+06	3.5647e+06	3.98514e+06
36.3772	454.42			1.69599e+07	1.71215e+07	2.27987e+07	1.00535e+07	4.49221e+06	2.87637e+06	3.06638e+07	2.99484e+07	3.50573e+07	1.1795e+07	1.20312e+07	1.73984e+07
36.4468	455.439			4.69236e+06	7.12538e+06	6.22603e+06	2.90122e+06	1.7545e+06	2.31899e+06	8.65296e+06	8.53987e+06	9.80425e+06	5.5235e+06	7.78611e+06	1.20617e+07
37.0422	301.377			1.36298e+07	1.49262e+07	1.47364e+07	1.55141e+07	1.19084e+07	1.17782e+07	1.64112e+07	1.28236e+07	1.74439e+07	1.3043e+07	1.40759e+07	1.26871e+07
37.4831	424.494			4.32938e+06	3.79029e+06	5.1958e+06	3.16854e+06	4.78863e+06	4.25082e+06	4.86869e+06	4.07071e+06	3.92296e+06	5.06309e+06	4.65401e+06	3.87345e+06
37.4966	355.425			518637	555035	434113	1.61404e+06	717655	1.11568e+06	2.57148e+06	822918	2.20607e+06	8.8824e+06	1.11884e+07	1.44165e+07
37.5263	320.434			347726	452784	965099	899790	470831	1.2637e+06	401349	1.04526e+06	584856	987323	395475	599539
37.5266	380.487			2.52695e+06	3.28418e+06	2.28921e+06	2.50899e+06	3.02243e+06	1.75507e+06	2.29818e+06	3.43791e+06	1.6151e+06	3.70099e+06	2.63795e+06	4.42662e+06
37.5397	363.446			2.64001e+06	2.31454e+06	4.20446e+06	4.52214e+06	2.78899e+06	4.37902e+06	5.46138e+06	4.31429e+06	4.57366e+06	5.15164e+06	4.16906e+06	5.76629e+06
37.5832	319.432			5.05229e+06	5.79817e+06	4.14063e+06	7.67866e+06	4.29225e+06	6.70101e+06	4.15547e+06	5.92256e+06	6.63435e+06	6.24514e+06	4.99223e+06	5.24044e+06
37.636	275.386			5.63332e+06	6.15211e+06	6.12026e+06	7.68178e+06	5.76867e+06	5.09721e+06	5.51322e+06	5.80645e+06	8.38657e+06	5.571e+06	6.03808e+06	5.56451e+06
37.6752	276.39			983434	527487	1.44179e+06	707340	589460	485667	555178	559619	886621	326213	307417	764974
37.7195	107.291			451544	1.23306e+06	470909	317947	665455	442282	653666	694373	1.2248e+06	296902	667167	250170
37.9068	311.432			8.34286e+06	6.98384e+06	7.05903e+06	7.42622e+06	4.76674e+06	7.40088e+06	7.55056e+06	6.43305e+06	8.42074e+06	6.87409e+06	8.0702e+06	1.23682e+07
37.9212	337.418			771730	2.20609e+06	1.25161e+06	3.59821e+06	2.28993e+06	2.85951e+06	2.69707e+06	1.52955e+06	1.69177e+06	6.83917e+06	5.36605e+06	6.58192e+06
37.9596	400.501			5.36644e+06	4.04393e+06	3.72842e+06	4.43339e+06	2.70526e+06	6.25386e+06	6.44935e+06	6.55418e+06	7.84941e+06	5.95176e+06	5.93888e+06	4.13469e+06
37.9988	399.506			2.328e+07	2.43752e+07	2.51946e+07	1.93241e+07	2.18543e+07	2.34872e+07	2.67591e+07	2.45337e+07	2.51198e+07	2.24998e+07	1.95849e+07	2.22442e+07
38.0565	521.439			9.46243e+06	7.68157e+06	9.8972e+06	3.42782e+06	1.78763e+06	1.70329e+06	1.3509e+07	9.18659e+06	1.23424e+07	1.50309e+07	1.1731e+07	1.65065e+07
38.3503	479.466			1.7154e+06	2.57324e+06	4.52024e+06	1.74126e+06	825099	2.3265e+06	5.62511e+06	5.43876e+06	6.82287e+06	4.37062e+06	8.15221e+06	5.51032e+06
38.4118	411.48			8.00656e+06	9.8114e+06	8.35449e+06	6.20132e+06	9.35558e+06	1.7876e+07	1.08273e+07	1.08665e+07	1.70727e+07	1.38387e+07	1.52639e+07	1.52142e+07
38.4249	439.461			7.19158e+07	9.03252e+07	8.61338e+07	6.966e+07	6.5915e+07	1.0141e+08	1.19246e+08	1.03734e+08	1.38633e+08	1.44734e+08	1.62098e+08	1.32983e+08
38.4423	440.466			2.72615e+07	2.77154e+07	2.60928e+07	2.41452e+07	2.32763e+07	2.75609e+07	3.72413e+07	3.1679e+07	3.91386e+07	5.42928e+07	4.64733e+07	3.99545e+07
38.4464	412.46			1.60324e+06	2.65345e+06	2.97429e+06	1.9375e+06	928810	2.86341e+06	3.748e+06	1.87197e+06	4.01978e+06	2.96734e+06	3.79833e+06	900431
38.4553	441.466			4.27661e+06	5.44876e+06	3.95494e+06	3.36878e+06	3.32717e+06	5.62245e+06	6.65043e+06	6.45713e+06	7.80658e+06	6.06231e+06	9.14834e+06	8.41611e+06
38.76	379.389			4.02296e+06	5.34491e+06	4.20334e+06	6.56102e+06	4.56457e+06	3.88339e+06	5.00446e+06	5.41948e+06	5.45202e+06	6.13879e+06	4.61717e+06	6.92818e+06
39.5402	281.397			211087	733500	213261	775839	517024	573566	2.2031e+06	1.42082e+06	851055	1.51089e+07	1.44839e+07	1.70366e+07
40.0207	520.469			2.58353e+07	3.62354e+07	3.53268e+07	1.28194e+07	7.88029e+06	6.06939e+06	3.68031e+07	3.27088e+07	3.83039e+07	3.28261e+07	2.95102e+07	6.62467e+07
40.6722	177.264			853234	410146	793852	243558	237176	589064	1.11319e+06	743362	1.02476e+06	352837	745962	584353
40.6939	443.49			7.35049e+06	8.45024e+06	8.56626e+06	6.90131e+06	6.98865e+06	7.41859e+06	9.58375e+06	7.58804e+06	8.89337e+06	6.56288e+06	9.30763e+06	1.04964e+07
40.7026	235.301			686000	456615	1.36372e+06	1.00838e+06	370359	413570	771751	596992	489180	1.2268e+06	1.42432e+06	476717
40.7069	425.484			5.33607e+07	5.7172e+07	5.68171e+07	3.70235e+07	4.25413e+07	4.79525e+07	6.14956e+07	5.73987e+07	6.59582e+07	5.2062e+07	5.26112e+07	6.14976e+07
40.7116	426.474			1.59161e+07	1.69625e+07	1.47908e+07	1.2401e+07	1.17811e+07	1.59237e+07	1.98786e+07	1.68562e+07	1.94784e+07	1.5565e+07	1.54187e+07	1.93314e+07
40.738	282.435			2.57832e+07	4.27669e+07	2.64022e+07	8.91972e+07	3.50351e+07	2.43955e+07	3.13513e+07	2.25751e+07	2.65403e+07	6.33976e+07	6.42336e+07	7.52808e+07
40.7512	283.429			4.75864e+06	9.03036e+06	5.7196e+06	1.67383e+07	7.89003e+06	3.20478e+06	5.42326e+06	5.27526e+06	4.80595e+06	1.21609e+07	1.41031e+07	1.39398e+07

## Sheet: Datasheet3
RP-HPLC-ESI-MS DATAMATRIX (NEGATIVE IONIZATION, NORMALIZED FOR WEIGHT LOSS)				T0			T1			T2-n			T2-i
				T0 r1	T0 r2	T0 r3	T1 r1	T1 r2	T1 r3	T2-n r1	T2-n r2	T2-n r3	T2-i r1	T2-i r2	T2-i r3
			% di peso finale	1	1	1	0.742424	0.698413	0.746479	0.515152	0.507463	0.522388	0.621212	0.587302	0.647887
Rt	m/z	molecular class	putative identification
2.44612	387.011	sugars	sucrose [M+HCOOH-H]-	5.49756e+06	5.76822e+06	6.00239e+06	5.23765e+06	5.09427e+06	4.49553e+06	5.59856e+06	4.63141e+06	4.02491e+06	1.84458e+06	1.23975e+06	518774
2.50972	341.021	sugars	sucrose	1.32983e+07	9.2403e+06	1.3003e+07	1.05671e+07	1.07042e+07	1.13924e+07	9.46151e+06	8.66387e+06	7.98355e+06	3.39584e+06	2.68574e+06	1.52984e+06
2.56753	520.923			3.6552e+06	2.76025e+06	4.21529e+06	3.33629e+06	4.10229e+06	3.54196e+06	2.44542e+06	2.76764e+06	2.4452e+06	1.26165e+06	1.36001e+06	654748
2.56804	456.046			4.28094e+06	5.36599e+06	5.32903e+06	7.50308e+06	6.97693e+06	8.0271e+06	5.6608e+06	5.19261e+06	5.46883e+06	1.80614e+06	1.84764e+06	838681
2.5738	683.055	sugars	sucrose 2M-1	1.81158e+07	1.74516e+07	2.14996e+07	1.99271e+07	1.87985e+07	1.98919e+07	2.0958e+07	2.12531e+07	2.1896e+07	2.03666e+06	1.35299e+06	261330
2.58235	515.033			8.99225e+06	9.77354e+06	9.16826e+06	5.8004e+06	6.10436e+06	5.42501e+06	3.30146e+06	3.01134e+06	3.48777e+06	899579	1.13753e+06	687583
2.77445	148.734			5.0416e+06	6.60877e+06	4.18634e+06	2.68119e+06	3.59447e+06	3.39183e+06	1.95181e+06	2.40292e+06	2.72535e+06	3.57036e+06	3.73667e+06	3.87413e+06
2.9856	438.992			9.01459e+07	8.82192e+07	8.7606e+07	7.44562e+07	6.59459e+07	7.34083e+07	4.62656e+07	4.5512e+07	4.71093e+07	2.6836e+07	2.2084e+07	1.47744e+07
3.02793	601.853	sugars	sucrose derivative isotope	3.98459e+06	4.04305e+06	3.26585e+06	2.68471e+06	2.70624e+06	3.69398e+06	2.33772e+06	2.50356e+06	2.01726e+06	871952	389582	147513
3.03833	439.709	sugars	sucrose derivative	9.26237e+06	8.59533e+06	9.41414e+06	6.94214e+06	7.28281e+06	6.58708e+06	4.80249e+06	4.06156e+06	4.91758e+06	2.46543e+06	2.22476e+06	1.65393e+06
3.1008	600.897	sugars	sucrose derivative	2.24776e+07	2.19081e+07	2.15694e+07	1.69641e+07	1.57014e+07	1.77712e+07	1.42207e+07	1.28924e+07	1.39224e+07	4.99064e+06	4.20061e+06	2.38232e+06
3.35593	190.765	organic acid	citric acid	1.14321e+07	1.06689e+07	1.17373e+07	8.27525e+06	8.26545e+06	9.71175e+06	6.39857e+06	5.50349e+06	6.28731e+06	5.55313e+06	6.31818e+06	6.12664e+06
3.37006	524.907			33893.6	0	47855.2	115336	33581.9	5190.46	63077.8	77338.1	39745.3	144830	133295	794834
3.37782	606.76			262429	50123.7	72973.9	160165	92069.6	265402	436924	104284	85360.7	270004	180878	156462
3.37786	556.896			111889	71473.8	102222	140400	67996.7	22169.6	178024	156998	151680	2.18316e+06	1.17026e+06	1.71895e+06
3.4032	364.902			57967.9	36978.2	0	47322.2	173434	37328.3	129838	12591.2	178611	1.03972e+06	3.89652e+06	996291
3.40647	716.922			0	0	7307.69	0	72171.7	30373.4	0	85939.9	0	5.78317e+06	5.62283e+06	3.78e+06
3.41543	717.911			0	5665.53	36587	0	22683.1	0	0	0	0	1.52634e+06	1.4858e+06	738475
3.42798	718.959			7355.46	83718.9	0	15762.9	13811.3	0	0	0	0	574647	43209.9	188256
3.45158	538.958			10047.6	19631.7	51145.8	19676.1	33629.8	30047.7	26453.4	13645.8	72812.1	1.06125e+06	1.38995e+06	1.26291e+06
3.57726	310.112			117485	73744.9	52349.7	107288	275589	171050	18243.2	178766	174043	49467.9	13574.8	47382.2
3.62249	472.072			273929	303251	302445	884089	992130	894920	907369	1.21634e+06	1.25339e+06	45869.8	75392.1	34650.1
3.71631	386.985			127424	1.37538e+06	251774	307012	163605	403711	505524	126072	859503	72506	143117	42847.6
3.77785	425.909			59884.9	58909.9	88930.5	17305.5	324697	53757.8	423185	533773	572772	363955	83624	165482
3.79038	118.293			25175.7	69285.9	34013.8	19354.1	33673.3	39645.1	37499.8	34804.3	49440.2	665512	569345	669834
3.80685	297.616			17589.7	15369	9740.35	39075.5	26401.8	20903.4	3221.04	6368.33	12512.3	756974	637854	667003
3.90708	328.873			113012	267625	495344	586297	602999	766912	242765	185879	81668.3	71445.2	35388.9	63091.4
4.0662	634.972			42288.3	124471	29860.6	99565.6	37083.2	61506.4	53680.7	165351	121176	176757	118689	31593.5
4.07234	390.878			160287	107921	96482.4	110295	75175.8	168044	90590.6	40710	50059.6	23856.4	16689.2	15920
4.11477	865.3	Flavan-3-ols and derivatives	Procyanidin trimer	202091	116457	76344.3	35020.8	89712.7	319266	61723.1	83004.1	88763.4	22530.9	22288	24928.1
4.23454	506.004			1.43086e+06	666280	1.41179e+06	2.05744e+06	1.98548e+06	1.8692e+06	1.72527e+06	1.30089e+06	1.7226e+06	17044.5	44198.1	14864.1
4.26026	178.791	sugars	hexose	254007	478411	154508	257871	362638	994525	389470	43251.9	163528	54541	47072.4	93529.3
4.33496	367.972			138848	456912	392403	180254	50992.2	223948	598512	700555	768939	724303	52573.4	659727
4.3964	305.141			67776	152519	97490	216062	82608	151259	127245	72772.1	59455.2	5060.76	9152.57	5882.71
4.40286	646.89			79495.4	39725.3	66019.7	20505.4	29585.1	26537.6	50766.4	34168.9	23014.7	19982.8	63151	69855.3
4.41929	343.925			2.5369e+06	2.11593e+06	2.33608e+06	2.38783e+06	2.57373e+06	2.11287e+06	1.64266e+06	1.45419e+06	1.48631e+06	273179	80800.6	115315
4.48383	163.789			83539.4	248564	595867	691537	815822	495589	369179	387770	444135	33812.6	11295.1	10362.7
4.50357	278.999			48717.5	126537	76835.4	72917.7	155313	96685.5	223558	124775	23869.4	78888.5	316397	342689
4.56857	592.961	Flavan-3-ols and derivatives	Prodelphinidin B3	5.90054e+06	3.87646e+06	5.83349e+06	4.23925e+06	5.63119e+06	5.86979e+06	5.25843e+06	4.80519e+06	3.09468e+06	41673.6	176231	58330.3
4.76318	351.02	Other phenolics	Hydroxytyrosol hexose [M+Cl-H]	205942	144967	113857	110923	503700	60191.6	76819.5	22657.7	151601	49208.9	41362.2	45114.2
4.94864	656.947			15733.9	22080.7	25891.2	43933.4	70266.7	198264	91344.7	180311	65112	27115.2	11525.5	17267.2
5.08249	486.713			20831.2	8734.98	26991.7	37390.9	35392.1	38582.4	11059.1	17196.7	34294.6	11737	22535.8	7030.01
5.23234	630.786	Other phenolics	Hydroxytyrosol hexose [2M-H]	217395	241507	144205	279862	470634	94003.1	467096	378347	196677	265384	23490.2	163339
5.24907	132.594			23080.4	2815.58	34497.5	6344.54	10765.8	8616.58	6674.03	2660.73	18383.6	5866.44	278939	11125
5.25209	315.009	Other phenolics	Hydroxytyrosol hexose	4.53902e+06	3.94608e+06	3.735e+06	4.19095e+06	4.62281e+06	4.49428e+06	3.72542e+06	3.40709e+06	3.51878e+06	2.38892e+06	1.99582e+06	1.81868e+06
5.2847	620.821			143999	558717	626887	813050	791780	1.19704e+06	719527	805815	109922	11734.3	10447.7	7031.37
5.28835	603.995			16765.5	125033	41684.2	155553	45437.2	88843.9	197169	64872.2	41109.8	40466	100628	19671.5
5.38648	429.145			91648.5	29785.9	143856	149784	170005	122874	465716	623840	690015	45874.2	33138.8	40300.2
5.38943	304.991	Flavan-3-ols and derivatives	(Epi)gallocatechin	1.73134e+06	1.67664e+06	1.97409e+06	1.38756e+06	1.16908e+06	1.62733e+06	1.15907e+06	1.25314e+06	202553	4702.07	6763.69	15095.2
5.48119	593.187			495368	560123	645847	285147	376976	696539	417095	184884	141130	19914.2	46884.9	15843.4
5.59911	472.977			36296.4	42539.6	12470.6	216058	86953.8	89029	528835	395551	554987	67032.7	47730.6	113714
5.65817	338.924			16259.6	25714.1	26877.8	271102	307417	884891	258884	2.13816e+06	3.00592e+06	495497	2.04942e+06	1.24704e+06
5.80327	331.018	Other phenolics	Monogalloyl glucose	230321	133753	202460	898895	1.93466e+06	3.10987e+06	2.56032e+06	320412	1.22245e+06	112955	25367.4	166485
5.97725	605.621			56207.3	36725.9	27342.2	31909.3	10873.6	32715	124404	38542	258246	78884.5	92528.7	10938.7
6.63102	577.012	Flavan-3-ols and derivatives	B-type Procyanidin	920274	927196	2.81155e+06	1.20232e+06	4.38231e+06	6.16641e+06	5.20408e+06	4.74148e+06	1.05296e+06	22077.1	142808	21096.3
6.67646	605.916	primary metabolites	Uridine 5'-diphospho-N-acetylglucosamine	5210.3	23425.6	53365.6	173046	409369	401989	125646	1.55595e+06	1.91648e+06	1.89811e+06	1.78042e+07	1.43105e+07
6.72882	534.924			17544.9	15639	5074.66	27896.9	37239.5	84424	52614.9	56501.7	398309	22636.5	55174.3	6345.15
6.73932	436.96			15171.7	15389.3	13712.6	18347.2	11323.7	8287.37	16776.1	14816.8	37167.4	8200.24	12088	4002.77
7.31874	338.9			564252	610452	79912.8	173926	479843	181821	41905.8	482174	75874.2	95840.4	73049.4	150864
7.66681	675.058			37231.1	5843.87	16477.6	342633	677768	256511	176186	649347	69629.7	20754.8	41266.5	21121.5
7.90327	606.011	primary metabolites	Uridine 5'-diphospho-N-acetylglucosamine i	2.04705e+06	1.435e+06	1.5081e+06	139908	149582	115816	35465.9	194321	63877.5	783314	4.32984e+06	5.88228e+06
7.9063	615.99			1.31254e+07	1.39762e+07	1.06939e+06	272436	244264	11781.6	46963.7	25308.6	4.12894e+06	789600	465071	91968.9
7.99251	713.929			12151.7	27881.9	11571.6	71447.2	78426.3	8376.82	37444.6	8294.43	1.90643e+06	30256.9	99808	33325.2
8.21487	565.06			7.7679e+06	1.08425e+07	9.46309e+06	360907	1.62387e+06	948758	753044	613446	281252	1.20322e+06	337977	1.38671e+06
9.20508	675.014			421990	126713	420275	256459	98398.3	344567	451250	64542.2	143396	29540.2	8723.26	14429.1
9.58201	606.197			123695	136140	46602.8	63156.9	119676	55192.9	88065.2	19930.8	26167.7	2.25719e+06	702872	266610
9.95774	310.934	hydroxycinnamic acid derivatives	Caffeoyl tartaric acid	413019	530188	270172	614609	1.18637e+06	1.69531e+06	1.21836e+06	452719	817780	32269.9	141122	45756.4
10.3526	979.17			46711	27643.3	40766.2	15101.5	35939.3	26056.9	127091	43758.7	41860.9	5704.9	6425.33	3652.06
10.6666	577.02	Flavan-3-ols and derivatives	B-type Procyanidin	1.25645e+07	9.5368e+06	2.03312e+06	7.05598e+06	7.33801e+06	689919	1.00927e+06	1.1792e+06	6.36001e+06	888638	1.10069e+06	605175
10.6862	674.975			3.94577e+06	3.682e+06	963988	4.17511e+06	3.47775e+06	807991	3.9449e+06	3.2009e+06	4.23955e+06	137293	351710	16115.6
10.6951	615.979			343371	1.54567e+06	104570	29363.3	61218.6	15516.6	21861.8	10513.5	856961	109402	25359.1	117235
10.8129	443.197			32872.1	55427.9	6847.21	20537.3	25414.1	21567	14066.5	38407.2	68808.7	80369	10422.5	168189
10.8308	889.049	Flavan-3-ols and derivatives	Procyanidin oligomer	27632.5	22715.7	36331.3	122324	66922.4	139183	78621.5	205624	57081.5	18428	13127.9	7559.73
11.0959	408.929			3.26877e+06	1.00554e+07	1.252e+07	3.21076e+06	3.08271e+06	1.60154e+07	1.23592e+07	1.12643e+07	2.97698e+06	1.76402e+06	4.26487e+06	955387
11.1187	310.937	hydroxycinnamic acid derivatives	Caffeoyl tartaric acid	1.02454e+07	1.06819e+07	1.12035e+07	1.08531e+07	1.01811e+07	9.11657e+06	7.8758e+06	8.25926e+06	4.50301e+06	2.84248e+06	2.4662e+06	1.29157e+06
11.1251	178.782	hydroxycinnamic acid derivatives	Caffeic acid caftaric acid fragment	1.18659e+06	678996	2.94631e+06	457312	2.843e+06	2.67765e+06	2.15475e+06	2.25875e+06	336969	207487	143529	62407.2
11.132	622.759	hydroxycinnamic acid derivatives	Caffeoyl tartaric acid [2M-H]	5.65761e+06	6.61542e+06	6.48516e+06	9.51708e+06	2.26373e+06	1.05896e+07	1.0318e+07	9.17345e+06	3.98328e+06	93017.7	968479	30333.4
11.1586	148.74	hydroxycinnamic acid derivatives	Tartaric acid caftaric acid fragment	5.16177e+06	4.6436e+06	5.43801e+06	5.34415e+06	4.98912e+06	5.33657e+06	2.4263e+06	3.87466e+06	2.62158e+06	308409	745168	81971.7
11.2068	293.025	Aminoacids and derivatives	ornithine derivative	23812.9	41080.1	26984.7	52104.4	80339.3	32025.3	20045.8	18731.4	31248.9	145079	224028	71378.2
11.3017	1169.41			41630.6	9906.23	93232.2	54860.7	93755.8	182269	76316.4	70215.6	36062.3	9550.22	16430.2	9024.85
11.9913	593.958			680217	171485	137953	21969	16936.6	12251.7	25969.2	17671.5	403981	23382	46070	8449.49
12.0802	881.098	Flavan-3-ols and derivatives	Procyanidin dimer P2G2 type	553413	193888	66063.8	42125.3	452593	97385.9	166601	47575.1	33658.9	22904.7	11629.6	5694.08
12.1656	1169.45			196260	66122.8	66384.5	89508.1	57013.7	31360.9	41994.8	62768.5	22621	5273.8	9181.71	17953.1
12.3038	315.072			14988.1	4077.38	9908.86	51023	43982.1	3703.56	24502.2	20451.3	54508.4	189449	64822.8	170175
12.3796	288.979	Flavan-3-ols and derivatives	(+)-Catechin	3.99412e+06	3.54932e+06	4.47132e+06	2.96546e+06	2.92139e+06	3.10963e+06	2.3067e+06	2.34763e+06	2.29773e+06	264103	442964	86419.3
12.5041	324.999	Flavan-3-ols and derivatives	Catechin [M+Cl-H]	71469.8	168961	136450	552434	911261	206023	990039	953484	924656	773705	697524	110258
12.5731	427.017			18162.5	68785.5	42043.5	112862	27990.7	16123.5	228222	92257.4	63186.5	359208	540864	317132
12.9392	963.172			881425	945302	918863	727895	194703	909965	681092	649847	581756	45965	35486.5	27081.7
12.9556	865.063	Flavan-3-ols and derivatives	Procyanidin trimer	3.05707e+06	2.70037e+06	2.80932e+06	2.3272e+06	2.50612e+06	1.32339e+06	154974	2.14242e+06	2.3172e+06	407325	478562	229192
13.18	1251.29			92549.1	125667	68652.1	121312	23707.8	141737	64492.7	140950	42700.5	16402.8	16308.5	20250.6
13.1996	1153.25	Flavan-3-ols and derivatives	Procyanidin P4 type	337372	748835	738191	605863	467018	374399	621536	649329	683512	48030.2	91582.9	36845.2
13.4099	393.027			220653	175689	823301	186730	270318	319371	632352	125242	375095	42437.9	68990.4	43261.1
13.6166	447.087	Flavones	Apigenin-O-pentoside [M+HCOOH-H]-	1.72052e+06	1.69441e+06	1.59463e+06	2.32652e+06	2.61605e+06	2.13068e+06	1.80424e+06	2.36996e+06	2.34212e+06	695615	1.34869e+06	1.20772e+06
13.6202	498.974	stilbenes	resveratrol dimer formic adduct	795489	718753	828001	999459	1.21715e+06	991703	706252	866760	895428	714164	800272	652741
13.6266	401.144	Flavones	Apigenin-O-pentoside	906108	767968	767106	956599	1.23563e+06	1.04069e+06	793286	932217	979895	660144	692650	626130
13.702	674.976			44620.6	44038.8	23797.7	28136.7	29007.1	178018	86120.6	22920.9	36292.5	45376.1	6868.61	3799.39
13.7183	880.91			34380.4	215771	78544.8	73455.3	32812.1	92602.3	241817	143740	71096.3	13636.7	4708.74	5404.64
13.8821	355.107			79169.7	43030.1	53899.4	59403	200825	58241.7	165017	300782	454305	100654	315413	147525
13.8887	294.981	hydroxycinnamic acid derivatives	Coumaroyl tartaric acid	144689	808104	1.09489e+06	1.17727e+06	1.0878e+06	1.5618e+06	1.04791e+06	1.0924e+06	597774	111496	535145	66963.7
13.9707	483.043			42043.9	101743	32495	81018.2	134263	80270.4	118871	82163.6	127008	351504	308920	307849
13.977	509.041			55060.5	85422.7	50655	49408.9	186071	55921.9	69353.6	54289.4	42706.8	407756	122078	79355.1
13.977	431.162			400600	312892	187390	137218	605368	578016	709517	464699	457549	920982	544407	999122
14.0882	427.54			16225.9	23140.1	26358.2	23474	30702.1	153205	84395.4	24432.3	9560.14	26577.8	61466.1	48307.1
14.1242	576.98	Flavan-3-ols and derivatives	B-type Procyanidin	278527	584671	63200.5	715198	902367	676394	699104	709075	1.22455e+06	111981	293444	113136
14.2355	533.011			1.49813e+06	1.72912e+06	1.57919e+06	1.56036e+06	1.16986e+06	1.57621e+06	1.41303e+06	1.28436e+06	1.11942e+06	53780.9	84842.2	68473.7
14.2617	434.999	Flavan-3-ols and derivatives	Catechin derivative	2.27412e+06	2.51648e+06	2.63404e+06	1.91204e+06	1.86534e+06	1.93331e+06	1.80419e+06	1.93532e+06	1.49599e+06	93262.3	221793	46657.3
14.2715	593.102			404424	510581	526389	601862	616647	613117	566397	218376	440067	21585.8	65607.2	29842.8
14.3898	720.241	Flavan-3-ols and derivatives	Procyanidin tetramer P4 type M/2-1	68019.9	65161.2	81732.6	106164	95428.7	75602.2	221336	171876	29635.4	14750.5	15815.6	34878.3
14.4886	1017.19			14859.5	77663.9	28853.8	108944	51769.6	142829	100658	112491	83232.2	14187.6	11956.5	8110.62
14.5668	580.962			105276	34986.8	13585.3	87070.3	65676.9	12037.1	90009	16418.9	126137	15430.9	21282	16158.4
14.5864	485.143			47964.3	51971.7	93832.6	85244.8	80758	17778.8	84163.8	19266.9	154742	143707	117645	116477
14.7838	561.218			62365.8	51594.1	25165.1	53584.8	56219.3	59170.2	30897.5	56413.3	57274.5	44858.1	18703.7	91849.9
14.7872	461.107	Flavones	Apigenin-O-rhamnoside [M+HCOOH-H]-	180820	51260	46944.4	297404	166056	242277	366458	314965	436988	616610	477753	638169
14.8038	422.939			1.40966e+06	1.12999e+06	1.39627e+06	1.10511e+06	1.27492e+06	1.21517e+06	940045	1.01494e+06	842521	623298	774241	582031
14.8071	324.981	hydroxycinnamic acid derivatives	Feruloyl tartaric acid	2.73661e+06	2.69888e+06	2.57655e+06	2.80239e+06	2.63226e+06	2.50587e+06	2.0904e+06	2.47058e+06	2.43137e+06	1.85867e+06	1.99473e+06	1.75371e+06
14.8232	745.105			29981.8	46436.8	258498	65178.9	268136	57989.6	377034	53696.2	67920.6	4432.59	26962.8	12737.5
14.8727	192.829	hydroxycinnamic acid derivatives	Fertaric acid [Feruloyl tartaric acid fragment]	183705	68659.3	125361	240729	27211.5	108697	15752.2	193625	177644	64666.1	122586	38793.7
14.8989	381.285			21315.2	19993.8	45662.2	21354.2	74299.8	5935.01	43423.8	105379	26719.6	32114.3	56021	17522.8
14.9676	521.091			70424.4	285920	233776	247089	217755	49688	204521	112731	91196.5	101358	197957	200659
15.1317	288.953	Flavan-3-ols and derivatives	(-)-Epicatechin	1.03063e+06	703600	1.07443e+06	1.19672e+06	1.20081e+06	1.21716e+06	714886	810104	686375	191109	111338	32333.3
15.2171	881.105			181316	213393	105265	239028	116835	53934.8	230791	223207	220248	13150.1	22721.3	15159.9
15.2203	448.948			114625	52386.6	153816	154633	230504	231871	29024.9	166737	111693	22919.7	58821.3	51533.9
15.2268	426.995			188811	325385	470169	569468	507186	620534	622887	558659	609608	50077.8	415263	41351.6
15.5102	711.021			139181	46738	77680	118843	43173.5	130409	96487.6	107727	57961.3	17758.7	18610.1	6279.8
15.5135	613.082			197074	68642.6	200593	235505	152907	181480	318431	342070	435749	16146.5	22415.9	16234.1
15.5729	637.056			126112	119247	80420.2	129499	113291	67636.4	94925.4	52541.2	116388	48814	100231	111355
15.7053	513.059			78112	90301.7	53224.7	88030.9	61588	56985.6	65165.7	65605.2	134150	82248.7	73301.5	14232.2
15.9399	865.148	Flavan-3-ols and derivatives	Procyanidin trimer	1.08677e+06	1.17068e+06	1.18035e+06	943376	1.15195e+06	1.08045e+06	1.06602e+06	928204	942975	89240.8	66805.8	81770.4
15.9866	397.024			11134.5	12393.8	4942.09	4755.96	13791.6	46829.8	4559.19	4884.84	11647.1	10450.6	8698.84	6957.45
16.0857	441.06			24817.3	16062.7	18007.2	37488.6	110707	49052.3	264929	173890	242657	304857	783183	267156
16.2336	481.035			15799.1	19841.2	18643.1	20258	39320.9	39087.7	12021.6	41263	18860	20339.2	51209.4	28401.7
16.3243	383.35			24594.3	26306.6	43300.9	16277.7	36410.4	31445.7	51234.5	8240.29	8337.26	35914.8	17996	7235.5
16.3826	739.039			62987.6	70349.3	93678.2	72986.2	22438.5	143002	93469.6	64172	67992.5	19367.4	46321.4	15570.2
16.4934	463.99			6.51584e+06	6.47572e+06	6.67833e+06	6.85968e+06	6.56059e+06	6.84128e+06	4.79621e+06	4.24767e+06	4.11859e+06	3.57522e+06	3.44722e+06	2.88827e+06
16.5031	782.237			50524	39390.9	29259.2	160397	157166	52315.5	91880.2	40597.2	80179.2	28186.6	13391.4	13610.4
16.5032	733.134	Aminoacids and derivatives	caffeic acid thryptophan [2M-H]	5.97406e+06	4.53423e+06	5.97787e+06	9.82327e+06	1.07778e+07	9.05256e+06	9.61203e+06	1.02756e+07	8.69278e+06	5.56675e+06	7.14543e+06	6.22856e+06
16.5033	366.064	Aminoacids and derivatives	Caffeic acid tryptophan	1.208e+07	1.14846e+07	1.17094e+07	1.24551e+07	1.36521e+07	1.24289e+07	9.79856e+06	9.6798e+06	9.54589e+06	7.90259e+06	8.31855e+06	8.21594e+06
16.5095	755.368			178327	59145	218406	301512	204116	83885.3	148686	174711	294081	193124	147490	45829.9
16.5096	787.142			59478	11505.9	11363.2	100671	68685.8	59384.7	65422.2	53568.2	85498.7	43336.1	49290.9	51397
16.515	1153.39	Flavan-3-ols and derivatives	Procyanidin P4 type	15484.6	203089	44020.2	33114.7	26147.8	52055.8	41920.2	26978.2	17817.2	17715.5	35594	18860.5
16.6391	674.874			551697	583636	555425	429662	379042	440009	344821	126082	87908.2	25660.5	60585.9	78713
16.7263	576.964	Flavan-3-ols and derivatives	B-type Procyanidin	1.91696e+06	1.53144e+06	1.74793e+06	1.43669e+06	1.31292e+06	1.59846e+06	1.16672e+06	1.27593e+06	1.22492e+06	127199	176138	125617
16.7591	559.236			107902	57878.1	74691.2	78424.1	23394.7	56809.6	26879.1	98925.1	164314	82296.1	33568.3	86122.4
16.7685	402.977	Aminoacids and derivatives	Caffeic acid tryptophan [M+Cl-H]	418254	374045	470348	405809	472607	353605	368640	441986	416647	247144	355462	131830
16.7914	501.003			173122	229955	259584	216544	247627	206823	172683	261652	135782	68303.6	65585.1	39868.7
16.8665	625.004			110478	10762.1	43410.5	106621	52581.4	85258.5	103376	126200	124606	99981.1	121377	112116
16.8697	377.11			376306	401437	354594	311855	366972	277154	210583	70251.4	169533	260124	243248	159476
16.883	539.034			70487.5	95861.4	263625	25564.9	201001	198721	188791	129529	65835.6	170289	199342	29237.3
16.9188	560.771			156648	124760	146034	206899	81732.7	181928	110585	80254.6	170364	105328	83185.5	45174.1
16.9548	509.176			301792	352262	413785	418323	342019	367855	365973	289438	297414	291907	250512	96324.7
17.109	638.95			33327.1	23844.7	23162.9	32959.4	73358.2	20087.7	142974	139625	116221	188535	167635	178522
17.1687	729.023	Flavan-3-ols and derivatives	Procyanidin dymer gallate	1.84042e+06	1.59657e+06	1.73945e+06	1.53059e+06	1.53947e+06	1.64492e+06	773580	535747	1.3777e+06	111759	108796	36921.1
17.3232	475.104			109003	121084	89507.4	228478	169645	171127	245690	222963	276875	231399	312628	175662
17.5974	478.905	Flavonols	Myricetin hexose	62794.2	75406.5	69772.2	78025.2	99750.3	27175.1	45515.7	69897.8	44483.6	25831.1	24638	30007.5
17.7964	492.976			44478.6	60611.1	47688.6	28429.4	68527.5	10419.6	37542.1	77848.7	59435.7	12707.9	18628.8	13792.9
18.3836	452.855			33041.4	32629.7	49697.4	72804.2	43260.7	56026.1	42710.5	93300.6	90603.2	61309	107007	9698.86
18.4804	521.099	Lignans	Lariciresinol hexoside	400929	447897	489875	413641	390452	398213	301200	306477	280626	104138	193593	106129
18.6892	472.609			20153.5	60447.2	43237.6	59510.8	46278.4	70928.3	78788.4	42582.3	82465.6	39830	76301.2	18117
18.7652	425.158			155228	173294	129957	125498	138415	242287	128489	121634	67151.5	65574.5	195726	36522.9
18.7719	435.031			251869	146795	152770	342228	352903	530636	431903	444458	301115	109779	768481	152487
18.7981	389.02	Stilbenes	Resveratrol hexose isomer I	61085	63148.8	44991.6	36728.8	174417	240639	225185	228744	121415	69788.7	323332	53435.1
18.8144	487.016			21734.3	28242.1	42288.9	40346.4	69695.2	79340.3	80715.6	61735.3	17710.3	4659.95	17235.7	18982.3
18.8805	603.091			20378.7	28454.7	17083.9	43591.3	77817.4	74585.8	111179	75958.1	91653.7	84747.2	99757.3	33473.9
18.8838	547.062			188991	160233	121317	182026	174243	172060	140722	48677.5	119762	64433.7	58758.8	82055.2
18.9069	441.114			52550.7	56048.3	50621.3	223392	120285	162484	140130	175162	258757	131251	131167	91040.7
18.963	203.961			8589.18	6936.4	9211.19	10779.3	6745.71	8376.01	4060.67	3197.63	1484.36	43174.1	33482.7	219236
18.9894	609.038	Flavonols	Quercetin-O-rutinoside	121888	82564.8	151164	117903	113376	163753	140425	135841	172478	58151.1	68102.4	23166.7
19.3308	509.196			141115	100506	124457	106621	71337.5	85227.1	118549	91317.1	76700.3	116980	135635	96552.1
19.4628	851.181			114195	86531.3	39017.1	20916	26391.9	8074.21	26346.5	9115.47	109336	31954.5	33903.8	13062.5
19.4724	466.353			54523.8	10829	87403.8	77692.6	87407	81858.6	109606	20664.4	43363.8	16770.7	29465.3	14141.3
19.5881	560.922			554786	553646	366917	714429	601164	137267	394326	314313	297088	91428.1	223786	27252.1
19.5978	463.031	Flavonols	Quercetin-3-O-glucoside	2.62154e+06	3.00756e+06	4.06808e+06	4.34904e+06	4.37996e+06	3.58225e+06	3.92024e+06	4.07048e+06	4.16683e+06	1.65947e+06	1.87077e+06	857669
19.7545	449.053	Flavonols	Dihydroquercetin-3-O-rhamnoside (Astilbin)	731254	863999	850644	1.23376e+06	956461	934776	1.22515e+06	1.09301e+06	1.12216e+06	431455	345136	213686
19.7643	484.98	Flavonols	Astilbin [M+Cl-H]-	215702	177061	211497	269974	225627	288570	284973	315966	256491	87062.5	104220	49672.6
19.8001	546.977			424678	566075	390455	514644	405298	429592	438995	313361	266907	101462	88069.5	95777.5
19.8295	486.668			150884	73385.4	103924	215060	52125.2	43395.3	152805	180563	160750	14323.6	100988	67706.1
19.8393	612.972			122934	95639	46936.9	57629.5	72687.5	184786	150877	188561	128397	24960.5	41796.8	52121.5
19.8425	476.965	flavonols	Quercetin-glucuronide	2.30405e+06	2.61954e+06	2.55233e+06	2.70704e+06	3.01869e+06	3.11757e+06	2.81184e+06	3.58934e+06	3.67815e+06	1.53248e+06	2.20259e+06	1.29977e+06
19.8752	574.82			278213	276702	306542	221953	298227	229456	211173	183482	212888	39320.3	100835	28285.1
19.9213	441.101	Flavan-3-ols and derivatives	Epicatechin gallate	487258	505781	617483	592284	352851	538348	282225	384283	637917	57826.2	75031.6	99594
20.41	455.147			100606	101930	92811.1	226335	125652	213223	217110	221968	256474	223913	299971	200777
20.4993	429.121			745920	581855	630288	814758	839222	807714	648493	504248	482663	304478	415249	378811
20.5328	592.609			282008	56555.2	54622.7	36617.8	26737.2	22889.2	39391.9	106443	20920	3757.87	8646.71	11323.4
20.7548	434.986	Stilbenes	Resveratrol hexose isomer I [M+HCOOH-H]	169857	114661	137479	158635	230317	239974	219146	265457	101528	10625.9	60233.9	15501.8
20.9608	566.976			251104	158689	165889	189076	167506	194766	162235	224139	146460	129169	138665	127581
21.2366	563.119			120618	109678	103529	16493.8	9342.28	6623.89	27828.5	18589.5	83200	7136.53	11416.9	5500.71
21.2662	451.026	Lignans	Cinchonain Ib	717113	678099	702917	520577	659096	802576	790244	864823	747386	150644	97714.9	68771.9
21.3258	446.993	Flavonols	Kaempferol hexoside	69735	74379.2	127506	94271.9	59277.9	56824.7	64729.3	91408.3	62885.8	75861.2	82702.7	68290.4
21.3853	548.851			51138.9	186388	41216.6	39644.9	119975	82250.2	90195.7	51397.9	51880.9	26503.6	10796.8	16188
21.7377	433.006	Flavonols	Engelitin (dihydrokaempferol-3-O-rhamnoside)	73986	101897	106242	121288	106102	56426.7	108211	131184	125416	159560	136175	99257.6
21.9702	273.12			14516.7	11477.5	11130	1005.46	3490.76	5755.89	2720.08	5354.2	6077.44	146032	109069	155690
22.29	389.011	Stilbenes	Resveratrol hexose isomer II	672612	658010	609671	772754	723837	819151	594452	612495	458734	159283	530372	113310
22.2999	424.984			114907	42922.1	105228	125309	190424	139219	129190	136348	149832	71767.1	117350	7789.75
22.7604	429.098			124612	153087	118654	124225	150491	139726	73532.4	126544	87423.6	74598.1	50773.5	45938.1
22.9189	434.974	stilbenes	Resveratrol hexose isomer II[M+HCOOH-H]	127510	87570.2	120142	33718.1	98718.5	93339	181625	94885.2	56219.9	22640.3	46628.4	24532.1
22.9191	584.932			1.73155e+06	1.83408e+06	266712	136914	223338	16442.5	17597.9	46485.4	1.98733e+06	17630.7	61201.9	16802.8
22.9221	448.048			103929	80753.9	85653.8	57053.2	110849	84865.7	128629	119529	115667	58007.1	85873.9	45521.9
22.9848	809.201			70282.4	45729	43128	71262.3	14629	52461.3	77702.6	64172.2	23846.2	21753.5	14923.7	6496.6
23.1235	453.044	Stilbenes	resveratrol dimer	110407	48584.8	56820.3	66372.3	36532.6	74201.1	44239.4	32646	38573.5	78641.7	146177	125859
23.1829	499.486			79148	15116.6	35973.5	69599.4	66333.5	55371.9	37271.8	68977.1	85881.2	105223	153134	68229
23.5425	226.861	stilbenes	resveratrol	116250	15934	17221.1	14185.4	9458.9	85055.2	149534	191267	104926	24869.4	60733.2	138299
23.648	481.026			13715.1	15805.5	25392.1	13382	9218.07	4821.34	16243.7	21731	24440.3	252744	335959	12242.3
23.7832	711.369			51498.5	41787.5	7967.32	49890.3	96013.8	46779.1	48739.6	46160.1	33473.8	48630.6	43229.4	35308
24.0569	823.142			110344	115203	100850	156391	182924	115053	112208	127861	66084.6	38076.9	12587.1	24333.3
24.0733	549.207			254465	238315	215778	803554	586843	468676	519583	286418	342977	39181.2	91116.6	89115.8
24.0799	919.168			8074.93	7468.08	3054.24	11149.1	10712.9	3021.98	4002.65	5357.01	4698.33	16611.9	304212	160719
24.4878	660.441			50942.9	45766.4	15378.5	54570.9	34358.3	6498.06	10418	11858	25773.4	62819.1	102599	101964
24.4978	793.496			319324	256449	254604	357259	141650	144510	335245	457327	221106	77666	42258.1	14350.9
24.5339	624.434			24024.3	7014.42	24646.2	18128.6	17059.8	28283.7	12796.6	15938.7	22968.9	74894.6	155057	125556
24.6817	518.599			44941.7	5046.91	15825	41053	38941.6	33028.7	26232.3	16262.7	10525.6	15903.1	114738	9543.45
24.8095	469.205			89577.4	108196	113648	120242	101486	42789	58728.8	100027	87845.7	72932.8	118599	81477.3
24.8395	680.978	Stilbenes	resveratrol trimer	58731	13917	42242.9	8600.38	49046.9	35457.4	51638.3	56018.5	78352.6	36134.8	178260	127313
24.9772	493.218			227547	195489	233053	465864	377458	457476	348067	238248	222806	14767.6	29900.7	50921.1
25.003	300.954			13216.2	5684.69	3081.64	5004.65	17034.5	6417.79	22727.8	6800.77	30781.3	38539.8	100670	60499.8
25.0822	459.258			243802	179613	227404	154281	239934	220145	198310	148485	134075	105728	139707	73043.7
25.1246	506.895			15353.8	48838.9	54180	73107.6	33501.6	29448.7	86636.1	43302.2	78800.9	27563.8	20270.4	29381.5
25.3053	418.614			7580.52	11308.7	10363.7	16173.7	8938.14	64716.2	12112.4	10173.7	21288.7	11527.7	267992	16041
25.3317	226.846	stilbenes	resveratrol	13599.6	18775.3	8760.76	14720.3	4483.27	15626.3	64143.5	44135.9	44735.1	8973.76	39559.9	145865
25.3512	372.492			5719.03	22405.5	16032.6	2591.6	12913.5	34221.9	15100.1	6305.56	7195.76	46764.7	114787	18503.8
25.4042	905.329	Stilbenes	Resveratrol tetramer	94358.3	49460.5	109821	102541	106061	218482	151144	50347.1	92762.4	539693	7.22584e+06	3.47237e+06
25.6599	835.032			188895	342740	178552	84734.7	45476.4	41093.9	35878.2	33981.7	98752.9	10537.4	16280.4	12590.1
25.7618	657.356			91569	128858	113166	129631	244998	129548	127085	87849.6	143806	60054	93846	36584.1
25.8371	791.276			109587	74527	75516.3	92454.2	126912	90648.5	99684.1	74172.2	144237	66704.7	42562.9	57668.4
25.8438	710.875			91365.9	59790.4	36769.9	6758.32	13861.1	32415.5	5518.71	13025.1	9135.98	15877.7	215941	129662
25.8633	488.915			40167.1	23228.8	12192.3	14365.6	14150.5	15904	20445.7	22444.9	10689.6	39599.8	122090	73143.1
25.8732	533.191			353162	317491	332388	533413	370205	458481	293821	356303	278749	39755.7	142656	61554.4
25.9024	833.795			258480	387724	163503	18428.3	9385.05	17643	27915.4	15579.8	56311.8	15644.2	8100.1	19568.9
25.9584	453.34	Stilbenes	resveratrol dimer	80418.3	57147.9	58682.9	75557	71522.6	54988.1	211272	71818.5	80333	122420	306502	87296.2
26.1283	499.427	Stilbenes	resveratrol dimer formic adduct	116626	15075.9	80665.3	47140.7	34440.6	70475.1	75907.6	84200.6	67561.1	105974	399789	188960
26.1315	655.392			27105	111382	113427	63752.6	64072.6	91118.6	94744	75184.8	65772.5	54955.1	89974.6	50308.9
26.1479	623.086			24076.2	8805.2	37252	38147.5	17740.9	11242.6	12038.8	6053.34	6986.31	7124.79	16452.2	75485.6
26.1576	671.482			199055	200637	213436	194606	138349	110853	110253	101912	112626	65986.1	80348.7	38591.2
26.2914	672.506			453401	553718	284287	107986	124321	86509.1	78478.2	115738	181559	24020.5	39386.8	18129.4
26.4647	923.158			29204	8550.08	7745.26	5603.25	5562.1	27956.2	13994.2	7927.18	10973.6	51899.3	158058	98472.8
26.4875	679.323			143244	133723	138590	153586	87587	118889	146535	82725.8	444369	113576	954721	387777
26.5106	849.664			387298	199043	107764	63967.3	27537	52625.7	28090.8	8196.1	26698.1	3634.06	16426.7	10300.6
26.5399	669.475			67305.7	56986.9	40502.5	87534.1	48369	61765.7	28473.4	76674.9	68582	9815.35	59929.9	42846.3
26.6539	577.387			23347.3	20315.3	36689.5	75081.1	37537.8	40296.3	82624.6	78171.9	95724	44421.1	43339.5	34326.4
26.6641	203.093	lipids	13-KODE fragment	5163.11	3683.28	4382.46	2344.7	7520.76	7969.66	2240.73	2031.01	8275.71	770966	377361	65072.6
26.824	689.198			389650	414445	263747	76012	96685.6	82417.3	15423.3	12451.8	108484	6753.99	19662.2	5964.29
26.8404	293.02	lipids	13-KODE (13-keto-9Z,11E-octadecadienoic acid/13-oxo-9Z,11E-octadecadienoic acid)	2929.3	5127.68	3667.85	7597.73	5422.08	8615.37	791.321	5500.83	3589.14	1.80402e+06	985956	661308
26.8632	221.035	lipids	13-KODE fragment	18251.2	9098.17	5688.15	5022.35	3288.96	3424.95	3735.26	4528.63	1354.78	427079	186306	34611.7
26.8664	329.209			19279.8	10096.8	19510.4	11441.9	5900.68	6568.43	5910.27	9139.46	17044.4	299807	459614	571697
28.9317	489.3			25708.5	24066.6	94326.5	36138.7	11147.2	18439.8	24247.2	9028.23	18004.1	457265	299562	129656
29.1066	894.278			62309.4	101774	97329.8	104039	136047	72202.9	93473.8	165909	188225	113173	122811	91275
29.636	389.097			14612.9	29537.7	72750.3	22633.8	22075	16722.1	3447.9	14983.4	26536.6	275193	203209	140198
31.5005	588.34			395165	630490	951337	206844	149585	661797	223244	148431	93597.5	2.58774e+06	2.70699e+06	1.73188e+06
31.5433	627.345			59236.6	127630	231471	53515.8	50421.1	39693.1	24015.5	24521.7	27719.8	1.31833e+06	1.40454e+06	1.42015e+06
31.62	598.222			83109.2	50587.5	39150.3	71979.2	28853	48155.7	26227.9	16714.8	34130.4	803663	866331	931038
31.6382	586.398			118188	64242.1	49653.2	41968.5	12088.2	18761.4	25746.7	14226.6	32489	4.72963e+06	5.6477e+06	5.58195e+06
31.6744	597.313			77549.4	40883.9	69292.4	63709	38410.1	29567.1	29629.9	37073.3	26330.1	2.0745e+06	1.97352e+06	2.76451e+06
31.6889	550.381			26733.4	25342.5	51549.2	22983.3	26398.4	39469.6	#VALUE!	14081.1	26572.8	264421	362165	382729
31.7221	596.361			69165	44385.3	66862.5	26164.8	63810.6	32382.5	32857	23048.2	24288.4	4.35174e+06	4.10184e+06	3.53192e+06
31.9045	626.372			74882.8	55034.8	81660.5	68447.3	47886.4	43345.6	17782.6	39512.9	12338	2.88928e+06	3.45191e+06	3.23795e+06
32.0449	602.351			81374.3	76761	24706.5	26890	42402.1	38435.4	24266.5	28110.2	21437.8	4.04009e+06	4.98225e+06	6.02378e+06
32.0495	587.346			114752	102073	99089.2	75948.6	24445.2	56602.3	45774.2	34824.2	38314.3	1.49274e+06	1.27919e+06	2.50753e+06
32.0894	635.363			127529	86058.9	48420.8	76225.9	49688.6	78243.2	33550.8	28141.2	30053.4	2.73083e+06	2.90968e+06	3.17534e+06

## Sheet: Datasheet4
RP-HPLC-ESI-MS DATAMATRIX (POSITIVE IONIZATION, NORMALIZED FOR WEIGHT LOSS)				T0			T1			T2-n			T2-i
				T0 r1	T0 r2	T0 r3	T1 r1	T1 r2	T1 r3	T2-n r1	T2-n r2	T2-n r3	T2-i r1	T2-i r2	T2-i r3
			% di peso finale	1	1	1	0.742424	0.698413	0.746479	0.515152	0.507463	0.522388	0.621212	0.587302	0.647887
Rt	m/z	molecular class	putative identification
2.19679	127.985			4.69959e+06	4.49423e+06	3.84846e+06	6.26383e+06	6.29385e+06	5.74687e+06	3.18005e+06	3.72154e+06	2.87598e+06	3.4948e+06	2.77352e+06	2.92456e+06
2.21267	151.002			1.22133e+06	1.06731e+06	969587	562696	1.32185e+06	1.28772e+06	703988	901604	593847	676683	638593	748145
2.21999	109.937			1.44324e+06	1.31319e+06	1.02771e+06	2.09165e+06	1.89668e+06	1.51163e+06	869230	996310	1.02807e+06	1.11507e+06	1.21857e+06	1.01739e+06
2.22262	99.8142			64141.8	369845	195813	456250	512010	685764	268404	188912	313537	269246	360467	384499
2.2235	242.197			944274	924346	1.16537e+06	2.14384e+06	1.99447e+06	1.08658e+06	1.35823e+06	557676	1.18096e+06	1.42787e+06	1.22166e+06	895365
2.33682	371.433			1.38471e+06	1.3769e+06	1.11407e+06	745384	668890	506707	328079	346108	267270	1.35745e+06	1.84313e+06	2.06391e+06
2.35943	248.908			1.07826e+06	694431	859018	788850	913394	859694	677744	554967	822938	744939	956878	628983
2.38212	250.851			1.3416e+06	1.71691e+06	1.50877e+06	1.59537e+06	1.59902e+06	1.58007e+06	330646	454413	523554	1.67508e+06	1.27322e+06	2.77358e+06
2.4048	411.008			657535	801356	465307	424893	637674	783693	375288	400881	323815	104758	120630	134373
2.40803	191.898			1.43668e+06	1.3281e+06	440974	1.36394e+06	298394	1.0338e+06	991290	173322	797874	944210	1.36593e+06	1.22057e+06
2.41484	281.817			3.03022e+06	1.19615e+06	2.67055e+06	1.33926e+06	3.69249e+06	2.79809e+06	855235	651170	1.47033e+06	2.22575e+06	3.35304e+06	503336
2.41534	188.946			291309	91540.7	362913	221640	615236	495845	40636.1	253777	183380	169093	455528	474649
2.42486	386.858			1.10479e+06	2.01613e+06	416093	1.65867e+06	1.98484e+06	461617	427432	482905	445791	156475	103296	140461
2.42725	349.42			1.534e+06	2.19584e+06	1.41976e+06	391614	687103	1.30231e+06	735857	131877	413696	236469	301672	567680
2.43052	265.035			635769	897858	628914	1.3737e+06	1.19424e+06	705465	489381	509901	332754	345416	441735	491133
2.44089	199.681			478391	448522	853226	327564	656637	798540	239591	350097	362541	56092.6	419360	279950
2.45043	273.114			526350	1.37235e+06	2.14138e+06	3.23238e+06	2.68409e+06	3.16481e+06	1.19122e+06	1.3449e+06	1.3653e+06	2.65755e+06	2.97068e+06	5.26574e+06
2.4544	195.96			589345	1.77305e+06	1.29167e+06	1.63175e+06	2.301e+06	2.09848e+06	383973	125769	294211	258939	231393	349992
2.45718	213.059			4.64926e+06	5.27382e+06	5.4587e+06	2.92709e+06	6.61386e+06	4.35163e+06	1.59954e+06	491453	1.33771e+06	587102	1.88471e+06	678942
2.4699	424.858			1.47223e+06	1.43472e+06	1.57085e+06	839683	1.63224e+06	372636	264258	99033.6	132917	228554	262735	313815
2.47207	235.399			462148	487651	226521	382290	209186	165397	193643	353106	106534	2.26773e+06	1.97031e+06	3.38018e+06
2.51305	418.957			742064	67631.5	482648	153297	327224	306886	142788	69894.2	183203	495832	254906	399834
2.51983	218.968	sugars	Disaccharide fragment	1.14644e+08	1.01279e+08	1.16276e+08	1.42716e+08	1.47511e+08	1.38543e+08	6.19335e+07	5.77921e+07	5.81786e+07	8.80736e+07	8.20519e+07	1.06526e+08
2.53118	353.696			837834	314063	291429	615117	937757	709331	727909	624712	767591	646532	163843	355542
2.53881	381.08	sugars	Disaccharide [M+K+H]	2.26383e+08	2.10829e+08	2.32906e+08	3.28719e+08	3.2648e+08	3.37227e+08	1.90977e+08	1.80417e+08	1.68041e+08	1.07297e+08	8.72511e+07	7.17877e+07
2.53904	399.119			709907	219009	423308	513908	966328	647850	305787	184517	306853	228448	633109	943885
2.5515	323.331			1.19491e+06	224333	930314	1.02451e+06	1.84253e+06	911058	1.38325e+06	157532	351624	861567	1.42961e+06	387850
2.56429	203.05			5.0988e+06	4.60509e+06	5.26518e+06	5.08996e+06	5.23074e+06	4.23071e+06	2.1486e+06	1.88818e+06	1.46218e+06	4.07006e+06	3.41748e+06	1.70148e+06
2.58269	156.051			2.15805e+06	1.72673e+06	298349	2.26182e+06	5.21267e+06	4.56314e+06	2.54222e+06	988357	825601	1.35463e+06	2.97845e+06	1.97082e+06
2.62596	175.043	aminoacid	L-Arginine	1.00387e+08	1.12681e+08	1.05109e+08	1.12548e+08	1.28497e+08	1.13386e+08	4.77953e+07	4.11673e+07	4.94807e+07	2.98637e+07	3.87699e+07	4.23776e+07
2.6328	312.143			3.38962e+06	3.85012e+06	3.08573e+06	3.65679e+06	4.50541e+06	4.50153e+06	1.31542e+06	612007	1.24234e+06	418534	841293	744895
2.63881	351.095			3.44173e+06	1.16049e+06	3.4624e+06	4.47968e+06	4.07447e+06	5.38244e+06	733697	930293	2.22865e+06	4.57456e+06	4.61019e+06	5.15731e+06
2.66435	223.528			332706	376386	431620	271241	491600	646563	139999	45354.7	166310	1.11049e+06	624732	863020
2.70298	337.169			5.50103e+06	3.39575e+06	6.3322e+06	1.21158e+07	1.32427e+07	1.59583e+07	5.88013e+06	6.31564e+06	7.10052e+06	6.52297e+06	5.49592e+06	4.75242e+06
2.7056	104.104			641540	621605	206866	1.31746e+06	974132	1.61843e+06	579493	1.80677e+06	2.18367e+06	868226	2.65182e+06	222354
2.71247	296.051			425329	330363	391712	271399	211611	424212	103928	237429	92127.6	2.13186e+06	2.37488e+06	3.80505e+06
2.71756	182.453			595673	330124	947157	1.68842e+06	579616	626295	274947	255458	318055	4.94307e+06	4.20955e+06	5.4345e+06
2.72168	180.004			426138	763527	1.78084e+06	471738	592373	348501	407683	273271	64859.5	388190	148958	334754
2.73177	365.096			6.73792e+06	6.56982e+06	9.2795e+06	9.21575e+06	1.00487e+07	7.31091e+06	3.92598e+06	4.48898e+06	6.06526e+06	3.18169e+06	2.88108e+06	3.56367e+06
2.74152	318.244			107111	481944	470888	830516	776456	1.31347e+06	479789	752886	620787	8.39824e+06	7.18869e+06	7.68021e+06
2.77656	291.134			4.9338e+06	6.18082e+06	5.05692e+06	1.82776e+06	8.13615e+06	5.37702e+06	814814	190020	1.8009e+06	896568	1.83451e+06	1.55062e+06
2.81826	432.091			1.86548e+06	973557	1.77829e+06	1.15884e+06	255426	497550	216062	200979	158028	527565	143001	406709
2.82065	358.348			837191	322805	643138	630745	857517	142556	123646	112665	108691	2.11967e+06	3.28922e+06	4.66496e+06
2.844	304.152			1.973e+06	2.85541e+06	1.25388e+06	2.64633e+06	3.45037e+06	806870	919128	741330	1.5327e+06	1.09047e+06	470722	1.15168e+06
2.85028	146.999			5.22914e+06	1.60497e+06	6.30124e+06	1.77302e+06	2.35264e+06	2.45053e+06	977879	501602	1.32766e+06	3.20123e+06	3.97751e+06	4.95136e+06
2.87271	137.981			7.20448e+06	5.62841e+06	2.80196e+06	1.0112e+07	1.19753e+07	1.01213e+07	4.95493e+06	4.936e+06	4.01388e+06	4.50651e+06	3.53699e+06	3.72227e+06
2.89527	330.185			57761.2	487875	163017	119433	265162	122606	95114	80580.4	142267	1.57445e+06	1.09287e+06	2.70266e+06
2.8953	447.508			930772	429774	1.25829e+06	597287	372840	781085	94587.3	195334	672329	65957.8	190306	259884
2.90468	258.145			184247	585567	801552	336986	1.18695e+06	358983	571463	218679	339766	8.30584e+06	9.92818e+06	2.10173e+06
2.91763	446.181			333999	287934	860079	1.45342e+06	370389	1.19191e+06	839274	849943	1.07349e+06	44153.7	224339	525466
2.91768	234.067			475466	524204	312026	494637	382343	105811	45713.8	133437	115150	651835	560476	1.10443e+06
2.92086	489.868			495215	889948	332739	147176	498269	533286	74920.8	33194.4	54247.8	98105.3	68349.6	65697.3
2.94648	70.1909	aminoacid	L-Proline fragment p.i.	1.159e+07	1.07791e+07	1.03434e+07	2.02239e+07	1.88049e+07	1.75763e+07	7.8224e+06	8.08065e+06	7.30909e+06	8.47651e+06	7.56692e+06	7.2718e+06
2.94962	278.178			533841	600786	1.27507e+06	6.15287e+06	6.12346e+06	5.77087e+06	1.22851e+06	3.85678e+06	4.52516e+06	4.66003e+06	4.05097e+06	2.54438e+06
2.956	543.059			1.40334e+06	2.68131e+06	1.29542e+06	3.51418e+06	3.46579e+06	3.07484e+06	227317	995066	1.76786e+06	1.72745e+06	1.2949e+06	745632
2.96892	116.042	aminoacid	L-Proline	5.73696e+07	5.09001e+07	5.32132e+07	9.70933e+07	9.7634e+07	9.13026e+07	4.83105e+07	5.06091e+07	5.07137e+07	4.90551e+07	4.78005e+07	4.52378e+07
2.9849	287.636			722802	193494	767156	305294	651582	360982	291557	108235	167277	2.25557e+07	1.41867e+07	2.37013e+07
3.01684	458.087			7.86851e+06	6.65937e+06	8.53903e+06	1.73388e+07	2.12419e+07	1.84581e+07	1.28814e+07	1.23394e+07	1.28128e+07	4.93219e+06	4.20432e+06	682998
3.09068	284.89			835363	546875	551557	857857	271627	912049	265558	153644	364037	400385	217042	353830
3.10337	224.887			6.07349e+06	6.09539e+06	5.88866e+06	6.059e+06	5.48209e+06	6.18096e+06	2.78376e+06	2.46443e+06	2.76351e+06	1.12224e+06	2.74939e+06	3.28712e+06
3.10338	237.947			233872	273719	191991	336942	265067	271496	121348	87910.8	369107	90264.9	341910	55380.7
3.1034	362.029			2.09691e+06	3.20592e+06	544221	605302	952733	1.86537e+06	2.18949e+06	2.04958e+06	482358	705672	415997	818733
3.10661	299.272			408167	131952	285207	467838	65616.7	244076	104100	84817	60385	1.11141e+07	1.36419e+07	1.70367e+07
3.10673	198.037			714196	2.40331e+06	1.1124e+06	2.17566e+06	1.23879e+06	402982	339053	337566	791830	928937	844979	347458
3.11924	109.155			92120.5	290067	684596	345683	238213	125769	538999	186808	170379	45534.2	367269	127089
3.11936	360.119			6.08289e+06	1.92792e+06	7.05216e+06	6.4676e+06	4.96977e+06	5.91268e+06	1.70175e+06	2.16685e+06	2.40985e+06	203650	590996	542724
3.11945	325.025			4.28526e+06	3.88526e+06	4.28829e+06	2.63203e+06	4.52534e+06	1.2309e+06	635982	746272	1.61211e+06	149913	250169	578876
3.1259	289.064			340775	292023	880324	1.46152e+06	697128	234822	253952	165632	92331.6	523585	187145	434170
3.129	376.243			691607	253231	95325.4	716040	372062	266895	259155	65285.4	40610.1	340132	262342	263296
3.13222	98.9969			5.74346e+06	5.17244e+06	4.42638e+06	5.44736e+06	4.65583e+06	4.50973e+06	2.36358e+06	1.92592e+06	1.64735e+06	2.83848e+06	2.75109e+06	2.63702e+06
3.13536	144.853			2.72878e+06	4.67221e+06	1.10178e+06	4.0454e+06	2.77612e+06	2.56235e+06	888443	1.00839e+06	1.95806e+06	6.23159e+07	4.40636e+07	6.27676e+07
3.145	308.46	aminoacid derivatives	L-Glutathione	4.65255e+06	7.24e+06	1.02338e+07	1.05857e+07	9.87655e+06	1.36242e+07	807869	6.1165e+06	708749	860670	848090	401740
3.15136	261.003	sugars	D-Glucose-6-Phosphate	1.9198e+07	1.93195e+07	1.70372e+07	1.93158e+07	1.5275e+07	1.87119e+07	8.14624e+06	6.77445e+06	6.7821e+06	1.16204e+07	1.0027e+07	1.45763e+07
3.16099	126.972			6.78797e+06	6.8189e+06	5.25813e+06	5.88702e+06	5.9395e+06	6.65632e+06	3.03908e+06	2.74322e+06	2.05413e+06	3.43218e+06	1.19933e+06	3.70915e+06
3.18038	162.751			1.42453e+06	743955	278021	1.48247e+06	576232	648712	280977	743117	225943	911254	833647	1.18665e+06
3.18991	149.672			473508	537231	919876	142432	596495	137036	32085.6	38749.1	27340.5	195271	23887.1	225282
3.20924	246.988			677435	618069	121171	1.96745e+06	631261	670213	1.74047e+06	1.28464e+06	1.20778e+06	1.24387e+06	732418	292187
3.22538	273.881			93183.5	505226	395561	472304	589091	310296	206506	196258	235450	300967	241083	148243
3.2414	332.095			414893	266558	745208	513105	322221	292278	391647	409954	249365	508583	217859	438151
3.24454	405.167			57092.6	58919.4	145264	226036	480220	104158	218832	147090	159220	744422	797902	1.80474e+06
3.27008	307.802			9.47472e+06	1.43675e+07	1.80662e+07	2.39251e+07	2.02728e+07	2.51595e+07	1.21175e+07	1.17294e+07	713192	971787	377284	364743
3.3022	256.027			625301	1.06925e+06	497891	895505	911305	635202	354576	423124	588340	114025	160927	86312.7
3.31512	323.151			230507	487819	728128	854221	725535	2.19143e+06	1.83471e+06	1.68919e+06	592878	78963.7	61748.4	343212
3.32148	209.944			935790	777959	596776	542060	551754	717686	123116	80364	217089	167085	164460	299238
3.33108	188.114			708130	673125	540526	549952	624752	193159	515471	474802	170660	478022	1.01454e+06	577034
3.33749	321.795			520587	467401	769378	2.91369e+06	725535	2.64994e+06	1.48389e+06	1.81714e+06	564517	73717.6	99874.3	166399
3.36987	383.935			1.78004e+06	1.41657e+06	2.13601e+06	3.05196e+06	3.21384e+06	3.04393e+06	2.75756e+06	2.77238e+06	2.68275e+06	1.95032e+06	2.5524e+06	1.8779e+06
3.3825	344.145			1.59546e+06	1.33586e+06	1.43133e+06	4.03216e+06	3.80981e+06	3.17748e+06	2.00752e+06	2.10146e+06	2.45299e+06	806771	1.30131e+06	607815
3.38935	423.19			480775	641821	619857	445032	553716	314830	251858	572119	416810	420499	386041	681534
3.39216	135.892			972334	839025	791615	1.56443e+06	2.10891e+06	1.23628e+06	619200	621528	211222	278970	163762	57035.7
3.40831	241.276			890628	812020	403908	2.59684e+06	1.0151e+06	2.44169e+06	1.2358e+06	380181	898013	1.41911e+06	1.64388e+06	572908
3.41162	411.822			51702.7	132319	116202	677981	452673	430453	94570.4	314927	445179	77865.3	223451	108050
3.41479	392.145			650569	203686	581236	868378	725122	359545	495067	710536	627867	278218	420230	331052
3.42109	182.002	aminoacid	L-Tyrosine	1.01286e+07	9.6127e+06	9.5631e+06	1.24082e+07	1.42956e+07	1.09968e+07	5.49252e+06	5.83906e+06	6.32092e+06	2.23934e+06	3.18001e+06	2.27791e+06
3.4211	164.925	aminoacid	L-Tyrosine fragment	3.19592e+06	3.2408e+06	3.58801e+06	3.54293e+06	3.71381e+06	3.51394e+06	1.81085e+06	1.89176e+06	2.29265e+06	975239	1.11918e+06	327898
3.4211	434.019			1.21012e+06	654604	1.0349e+06	858330	1.41392e+06	1.72998e+06	644634	576142	1.0896e+06	247228	656735	581736
3.42111	524.069			3.51845e+06	1.86257e+06	3.53392e+06	7.435e+06	8.72279e+06	6.6757e+06	2.77496e+06	4.19496e+06	4.87966e+06	423646	450639	282128
3.4212	472.421			528025	403820	233447	855603	271628	464409	139650	951114	665774	274652	623122	448861
3.43094	428.007			160278	247008	1.44353e+06	1.86531e+06	3.44807e+06	261322	2.40046e+06	605879	2.97194e+06	488156	710704	255908
3.43401	229.373			484895	729979	558239	1.94977e+06	1.88453e+06	1.679e+06	193074	279363	305711	609249	893573	1.33677e+06
3.45007	294.15	aminoacid derivatives	Fructosyl-Leucine (Amadori compound)	2.26723e+06	955124	2.09675e+06	9.37977e+06	1.19904e+07	7.95666e+06	6.31713e+06	6.76764e+06	6.60782e+06	5.59552e+06	4.73374e+06	3.94891e+06
3.46295	276.127			296270	586926	1.02224e+06	2.58553e+06	3.49191e+06	2.5671e+06	2.44252e+06	1.74588e+06	2.65217e+06	2.30662e+06	1.28529e+06	2.03358e+06
3.46647	497.964			71702.6	140645	51952.8	105135	208079	133019	107345	116918	53569.9	1.25283e+06	1.53792e+06	1.97763e+06
3.47254	491.928			657401	646136	750057	571562	135868	1.00931e+06	144289	89481	348702	222931	48835.2	159605
3.47268	442.031			649634	174540	255384	273589	1.67615e+06	237472	849369	791455	871888	432832	373784	163538
3.47623	378.8			183199	143734	273567	192355	300612	99026.2	524241	247776	108769	127802	366636	297818
3.50797	474.125			9.28018e+06	7.41829e+06	9.53085e+06	2.64922e+07	2.9474e+07	2.62099e+07	1.98733e+07	2.12899e+07	1.87375e+07	4.09951e+06	2.18654e+06	628360
3.51123	132.029	aminoacid	L-(Iso)leucine	2.61292e+07	2.10685e+07	2.10791e+07	5.15236e+07	5.2276e+07	4.84279e+07	3.1051e+07	3.12617e+07	3.32391e+07	1.64445e+07	1.86887e+07	1.42718e+07
3.52744	407.763			261721	236768	242273	988235	319198	520260	457893	558744	689956	427953	264789	840953
3.5306	398.23			180745	523940	351264	1.54027e+06	1.75995e+06	604476	1.03034e+06	1.19306e+06	891548	685678	732941	448256
3.5307	86.1438	aminoacid	L-(Iso)leucine fragment	1.38698e+07	1.4034e+07	1.47165e+07	3.56616e+07	3.68192e+07	3.08809e+07	1.88706e+07	1.88617e+07	2.08458e+07	1.05559e+07	1.08431e+07	8.53588e+06
3.53709	486.099			132496	92306.2	155175	298828	865857	790258	535355	483342	391590	281181	701727	190465
3.54987	418.133			455869	1.1546e+06	563109	1.97849e+06	687447	464152	275189	327776	801336	377244	421107	118801
3.5499	500.929			411607	292261	596216	219925	332706	582798	585752	466765	275754	123512	129783	329667
3.60488	540.055			91917	140680	119084	65027.5	77949.3	281504	47058.6	186323	161682	336043	410873	740663
3.69242	365.443			1.49419e+06	1.76933e+06	615238	198776	455300	324650	167024	443954	101290	317557	48716	395733
3.83428	216.053			3.77187e+06	1.0703e+06	940499	4.16482e+06	1.10312e+07	766508	290062	2.2518e+06	321789	3.97465e+06	262212	507973
3.84062	198.068			733582	278554	345113	2.80467e+06	847933	2.28499e+06	91346.6	253571	114924	215986	217369	282833
3.84717	254.118			667424	544230	206390	510691	324930	603788	287613	88981.4	176322	540771	424905	112365
4.02852	310.126			453274	126066	405980	3.05476e+06	5.92884e+06	1.16515e+06	606902	974577	3.03399e+06	1.25022e+06	2.50453e+06	486061
4.06747	372.257			290523	385241	148672	316073	360333	194454	257292	178825	371662	64730.7	131877	139924
4.07069	328.133	aminoacid derivatives	Fructosyl-Phenylalanine (Amadori compound)	5.52328e+06	4.97627e+06	4.63619e+06	1.76126e+07	2.0447e+07	1.56015e+07	1.11352e+07	1.16333e+07	1.17948e+07	9.07515e+06	8.36454e+06	7.16343e+06
4.09005	508.128			3.22347e+06	2.73762e+06	2.06167e+06	6.05095e+06	2.8056e+06	6.87819e+06	4.67311e+06	4.75927e+06	4.23355e+06	150398	149582	91641.8
4.09677	145.022			142685	483008	169095	814366	1.43275e+06	636574	564556	460013	552633	493031	939212	1.93117e+06
4.30719	148.758			724777	66032.8	614905	2.37001e+06	182953	621005	146932	149186	199753	75357.5	52736.7	74870.6
4.36558	131.449			76009.3	197408	215410	1.41995e+06	605867	1.63638e+06	147490	366188	272474	149376	162015	71304.2
4.37237	535.05			154014	616481	1.11677e+06	2.35636e+06	1.78239e+06	2.51532e+06	1.76372e+06	727137	1.97707e+06	478554	51948	57365.6
4.39483	458.125			1.34786e+06	972778	1.69392e+06	1.22752e+06	803445	588250	462279	878419	480503	158216	204881	102374
4.39486	392.14			417862	213268	321360	184675	877367	326222	374091	783618	214153	188868	321005	322811
4.43053	459.277			485783	298644	1.05836e+06	597771	1.35617e+06	190505	215992	342230	517414	121371	217566	147950
4.44317	461.305			252718	176265	164379	347711	405088	349099	291775	170643	184305	145209	76707.3	106010
4.46289	220.023	aminoacid derivatives	D-Pantothenic acid	921271	412406	680304	3.76736e+06	3.14939e+06	1.51368e+06	1.02632e+06	844156	605949	4.13978e+06	3.70501e+06	5.98874e+06
4.53099	446.071			243623	2.39338e+06	1.23236e+06	4.1471e+06	2.70937e+06	3.17649e+06	3.01767e+06	3.17433e+06	3.09692e+06	1.02956e+06	2.02898e+06	776990
4.56013	595.103			336783	209665	866847	207677	2.44708e+06	1.26882e+06	2.14103e+06	722639	307983	52091.7	94401.6	24285.8
4.58288	165.992	aminoacid	L-Phenylalanine	9.23438e+07	8.33341e+07	9.52416e+07	1.87751e+08	1.92675e+08	1.57833e+08	8.85556e+07	8.46828e+07	8.78819e+07	2.52418e+07	2.71764e+07	1.68545e+07
4.5829	120.04	aminoacid	L-Phenylalanine fragment	4.642e+07	4.09806e+07	4.78791e+07	8.95722e+07	9.40955e+07	7.64602e+07	4.64612e+07	4.32365e+07	4.6159e+07	1.43168e+07	1.47476e+07	9.11227e+06
4.58292	482.032			417716	1.98881e+06	2.83555e+06	786017	5.94563e+06	5.93664e+06	3.79115e+06	3.19023e+06	690681	272734	316395	45787.9
4.62155	504.211			416521	201659	669541	413473	161216	120422	81057.9	318414	76983.9	68531.4	153016	69318.9
4.66707	361.056			310389	246183	1.16189e+06	139587	201377	792077	65227.8	79147.9	380834	122897	163585	250565
4.81394	179.997			3.47902e+06	270877	1.00786e+06	830359	482678	2.50685e+06	395319	451189	267968	1.11333e+06	451201	537933
5.09025	198.114			321304	167170	240299	4.54701e+06	671825	360448	67081.9	422089	324824	103565	167190	244595
5.20124	302.431			152673	35555.3	89250.5	2.41716e+06	103529	73747.7	116638	133394	29367.4	24213.3	115624	100756
5.27988	386.096			231868	48529.9	226600	490740	387738	1.37348e+06	658508	2.51857e+06	215848	425440	770358	2.01111e+06
5.32886	334.121			2.90032e+06	973281	2.55256e+06	4.75735e+06	6.14454e+06	5.42914e+06	3.88074e+06	2.76993e+06	241490	268668	1.23352e+06	138345
5.33868	216.057			3.51921e+06	2.64456e+06	1.86611e+06	3.18638e+07	2.80055e+07	1.6318e+06	6.26842e+06	662062	1.17203e+06	6.52774e+06	294467	1.59954e+06
5.37444	307.105	flavan-3-ols and derivatives	Epigallocatechin	1.22714e+06	2.65237e+06	447790	5.63995e+06	6.05543e+06	5.86957e+06	4.06281e+06	3.37355e+06	691946	61032.6	79302.1	119090
5.45014	397.294			713114	223070	314331	309787	86978.9	618235	49039	36928.6	122321	279226	40283.1	108077
5.57459	432.161			230825	104694	92932.5	234832	172217	48660.4	161722	18688.4	372114	35892.8	73119.6	86673.6
5.69247	340.806			79432.2	132273	78452	1.05476e+06	3.43497e+06	1.46661e+06	4.1764e+06	2.97893e+06	4.15214e+06	399941	743312	387429
6.42046	180.019			1.09156e+06	1.51607e+06	481865	865856	625802	312323	2.21495e+06	972780	1.48419e+06	1.38219e+06	202075	761504
6.42073	216.063			522837	906051	784680	6.662e+06	5.95487e+06	2.84641e+06	914438	1.50665e+07	362153	1.56087e+06	607590	311151
6.70532	341.013			810634	3.24724e+06	449912	300814	2.48225e+06	1.47538e+06	486219	1.30648e+06	203952	375076	217728	62659.8
6.88404	579.086			707890	626141	138498	636992	509576	9.27453e+06	5.5549e+06	6.83462e+06	3.43785e+06	22757.4	143942	56268.2
6.90956	260.071			57623.8	64718.6	134375	3.82104e+06	1.53799e+06	189312	1.16297e+06	2.7142e+06	1.92444e+06	707425	1.9454e+06	823897
7.09513	126.99			631869	567371	888330	622564	2.15719e+06	999367	1.01868e+06	1.23019e+06	333329	718744	1.03921e+06	1.54242e+06
7.20864	367.124			506990	400069	696577	5.25988e+06	793143	540259	165705	207741	304334	439373	301889	93816.6
7.23772	404.967			17540.3	34133.9	37426.3	330610	258686	331939	222941	2.08939e+06	210525	801274	4.11318e+06	651577
7.25995	180.017	hydroxycinnamic acid derivatives	Caffeic acid	1.67128e+06	2.10378e+06	1.37844e+06	684624	4.73741e+06	3.33814e+06	1.82745e+06	906797	1.14013e+06	232301	1.24806e+06	434846
7.34413	216.055			301162	1.08607e+06	3.52451e+06	1.48016e+06	2.52735e+06	2.42801e+06	844073	529880	1.1431e+06	1.52343e+06	630077	824158
7.60631	579.046			575472	905654	3.81609e+06	7.79711e+06	5.98065e+06	1.29274e+06	812062	433778	484814	85537.6	149873	123787
8.01728	618.127			2.02312e+06	785550	337435	228536	106749	88483.1	56270.1	44434.8	3.87719e+06	224916	55049.2	472258
8.24752	127.015			102722	207759	706493	1.14746e+06	1.98255e+06	1.61073e+06	700247	705352	8.36849e+06	573687	2.84627e+06	707280
8.87597	579.08			1.45955e+06	1.2164e+06	1.05222e+06	2.06899e+06	1.34153e+06	1.86995e+06	900993	480892	1.50156e+06	163555	82635.8	86006.5
9.08293	180.016			328128	558461	5.57173e+06	2.03497e+06	1.17833e+06	2.60491e+06	454549	1.06073e+06	1.36571e+06	1.37695e+06	1.44434e+06	986424
9.69075	187.98	aminoacid	L-Tryptophan fragment	2.33023e+07	1.73132e+07	2.37997e+07	3.32048e+07	3.46778e+07	2.74574e+07	1.19074e+07	1.10284e+07	1.45679e+07	3.53775e+06	3.95137e+06	2.29823e+06
9.74034	205.005	aminoacid	L-Tryptophan	1.94646e+07	1.49721e+07	1.59178e+06	2.68408e+07	3.04248e+07	1.38783e+06	2.89598e+06	1.98705e+06	1.16648e+07	2.07638e+06	3.20648e+06	1.32813e+06
9.77592	180.017			331262	3.0537e+06	720309	851847	2.56649e+06	779871	820797	589242	690066	1.81412e+06	2.53027e+06	1.63377e+06
10.4892	126.986			598300	804252	649445	933442	339773	7.15615e+06	1.38572e+06	195009	791276	497455	1.38944e+06	622826
10.6781	579.06	flavan-3-ols and derivatives	B-type Procyanidin	1.75053e+07	1.39211e+07	1.5216e+07	1.65132e+07	2.1977e+07	2.00823e+07	1.35313e+07	1.15709e+07	1.19033e+07	166161	1.94335e+06	208692
11.124	335.02			893074	670632	4.21879e+06	5.9162e+06	797237	6.23963e+06	3.00175e+06	2.82216e+06	389927	284466	84159.5	124264
11.124	162.956	hydroxycinnamic acid derivatives	Caffeic acid moiety	1.24173e+07	1.46663e+07	1.67248e+07	2.9413e+07	2.92717e+07	3.10867e+07	1.85263e+07	1.72447e+07	1.01696e+07	4.76372e+06	6.27952e+06	2.54437e+06
11.1915	144.971			1.58065e+06	668288	212820	1.11652e+06	2.24083e+06	5.52698e+06	1.95444e+06	1.19259e+06	1.75595e+06	1.37329e+06	2.36736e+06	408473
11.8719	295.098			1.40664e+06	1.45992e+06	1.60237e+06	2.67309e+06	4.40011e+06	700053	2.15797e+06	1.89251e+06	1.90886e+06	358784	268442	784446
12.3051	138.953	flavan-3-ols and derivatives	Catechin fragment	540831	493552	906776	2.78149e+06	734500	345259	240971	177045	350238	148881	85139.5	46234
12.3317	122.97			2.82514e+06	2.61353e+06	3.30224e+06	742650	1.17513e+06	2.71156e+06	2.0647e+06	1.42434e+06	408534	82879.4	214736	31474.9
12.358	291.063	flavan-3-ols and derivatives	(+)-Catechin	3.48578e+07	3.30425e+07	3.97289e+07	4.90613e+07	5.06938e+07	5.32763e+07	3.06109e+07	3.08434e+07	2.42164e+07	5.38694e+06	6.38061e+06	3.20515e+06
12.3911	344.104			781996	673749	230615	859189	564321	935397	236232	510997	257465	290608	244149	458317
12.4269	324.03			376185	566393	626440	433266	854729	583353	477527	960765	602495	691910	1.00178e+06	928299
12.7033	127.015			413759	978937	137423	958667	1.22335e+06	2.49662e+06	241643	221088	613907	668788	978092	414831
12.8581	406.029			2.63561e+06	3.26622e+06	3.86454e+06	1.7031e+06	6.09952e+06	3.22652e+06	1.97053e+06	1.03631e+06	535829	43917.6	69692.3	75467.1
13.6055	420.129			2.60493e+06	2.34148e+06	2.79382e+06	5.99897e+06	6.40078e+06	6.17883e+06	3.53221e+06	4.39523e+06	3.90149e+06	2.82154e+06	2.37579e+06	2.31534e+06
13.7201	404.185			4.49291e+06	4.13082e+06	3.99367e+06	6.96918e+06	8.83607e+06	7.47715e+06	5.74266e+06	5.11158e+06	5.51283e+06	1.32967e+06	1.92756e+06	1.28021e+06
13.7296	408.031			183575	80214	151278	1.6545e+06	427068	303889	828225	1.77101e+06	2.97702e+06	987378	358264	237919
13.7725	379.627			36262.1	18793	56876.7	37812.4	216788	113300	48651.2	101790	111822	121230	1.19201e+06	515940
13.9947	218.048			51279.7	140275	45614.1	154802	515054	626008	212757	762303	378019	467487	54571	146457
14.0899	207.068			408488	402815	187560	254127	1.62956e+06	105770	306543	385887	447014	1.41228e+06	758284	1.31403e+06
14.1618	423.063			1.69817e+06	1.55378e+06	1.56475e+06	1.22794e+06	1.1278e+06	1.3781e+06	319529	321166	552623	86368.8	334761	649131
14.1913	449.038			147258	266364	358157	1.08579e+06	1.34084e+06	207975	832466	1.39053e+06	1.5156e+06	608955	247491	112347
14.2306	293.073			2.0095e+06	1.52249e+06	1.93245e+06	632853	952395	802407	608412	393552	292943	621840	570093	883480
14.2796	437.053	flavan-3-ols and derivatives	Catechin derivate	7.44522e+06	7.89124e+06	8.17306e+06	1.18163e+07	1.1045e+07	1.22625e+07	7.93105e+06	7.49506e+06	5.50413e+06	315296	691549	64886.8
14.2962	285.079			679627	817020	621429	1.32717e+06	1.20263e+06	779987	661909	226402	322539	37718.8	65767.5	96254.3
14.5918	230.937			84287.5	118016	131028	39627.4	60241	221366	76668.4	94113	84764.4	602455	949972	665926
14.7069	176.984			684001	219916	223818	1.22395e+06	1.61167e+06	1.29315e+06	322660	605531	632792	228416	389024	210277
14.8638	325.186			343653	245660	206988	387771	1.08793e+06	572758	708497	578307	1.04565e+06	557012	567635	184476
14.8873	400.105			1.51659e+06	163350	189454	458087	3.51594e+06	104974	213880	79651.1	605284	277725	96826.6	60040.5
14.9365	362.022			390926	669034	464911	1.17931e+06	1.03399e+06	1.14947e+06	613132	731603	846461	608123	594127	622810
15.1333	377.522			58029	55828.7	96792.3	42245.1	262587	255018	82823.7	87423.6	52809.4	286583	658306	270090
15.1594	291.065	flavan-3-ols and derivatives	Epicatechin	8.26527e+06	7.14885e+06	8.43293e+06	1.68911e+07	1.752e+07	1.8229e+07	7.99316e+06	9.22747e+06	6.79277e+06	2.12566e+06	2.11795e+06	1.18722e+06
15.2217	168.992			258842	201985	511180	1.25183e+06	844729	639901	67728	600596	556510	131700	110616	42648.3
15.2285	331.081			529182	470529	324026	1.85615e+06	1.5748e+06	1.91946e+06	374651	933512	916042	538417	471969	127143
15.5182	453.111			279066	262929	286028	670218	174069	333060	531798	426724	373634	122744	188291	78631.6
15.6145	218.1			24134.2	108920	149647	249982	320141	425087	415351	292659	725441	509641	435288	136017
15.6602	433.966			453202	557167	169179	1.23227e+06	955075	1.06221e+06	597352	343711	678710	678357	858091	372709
15.981	169.775		Diphenylammine ??? (fungicida)	97747.1	79387.2	327084	3.00549e+06	279738	873301	77445.3	26057.1	73204.2	129397	35434	65483.9
15.9922	516.336			14234.7	37522.8	58005.4	77647.6	45066.3	49204	26248.6	5516.11	32388.2	23009.6	18822.4	34832.5
16.068	231.1			85769.2	39604.5	40668.6	21446.4	87214	125047	42940	17670.3	72669.1	91386.1	128808	236078
16.2448	476.368			21024.7	15788.4	50672.1	67610.6	142933	65229.4	16371.8	14274.8	53549.9	45530.1	73314.1	80530
16.4661	390.106			4.8712e+06	4.10669e+06	4.79351e+06	8.60859e+06	8.47246e+06	7.51591e+06	4.57159e+06	4.15897e+06	4.27043e+06	4.23771e+06	4.37944e+06	5.15352e+06
16.4787	187.97	aminoacid derivatives	Caffeic acid tryptophan fragment	1.05452e+06	458680	670393	2.8039e+06	2.75566e+06	2.32605e+06	1.41672e+06	1.40942e+06	865242	932050	1.14336e+06	854499
16.4887	385.114	aminoacid derivatives	Caffeic acid tryptophan	1.81331e+07	1.63573e+07	1.94239e+07	2.98472e+07	3.11637e+07	2.90293e+07	1.4892e+07	1.35624e+07	1.51479e+07	1.38172e+07	1.49673e+07	1.39086e+07
16.4982	159.951			920991	602579	911622	1.81931e+06	2.17978e+06	2.07613e+06	1.10597e+06	1.0338e+06	885523	775680	810723	849819
16.4984	406.066			1.68583e+06	1.53703e+06	1.87721e+06	3.06036e+06	2.56757e+06	2.50598e+06	1.39008e+06	1.44562e+06	1.15077e+06	1.42237e+06	1.44499e+06	1.48349e+06
16.505	248.123			177402	194628	341138	859459	421477	921342	90866.6	534875	84559.9	190069	79820	200501
16.5082	206.008	aminoacid derivatives	Caffeic acid tryptophan fragment	1.44409e+07	1.35279e+07	1.4867e+07	2.99369e+07	3.39846e+07	2.94838e+07	1.67852e+07	1.73209e+07	1.59813e+07	1.20115e+07	1.31287e+07	1.15895e+07
16.5084	368.075			3.34016e+06	3.21144e+06	3.58168e+06	6.18467e+06	6.85094e+06	6.15707e+06	3.26147e+06	3.091e+06	3.16515e+06	2.97978e+06	2.90729e+06	2.78194e+06
16.527	483.104			168254	391354	476722	1.51832e+06	1.65898e+06	748733	900431	1.00865e+06	825858	251466	274017	306932
16.6635	579.109			1.64556e+06	1.88337e+06	1.44096e+06	2.41742e+06	2.79341e+06	2.49048e+06	1.62077e+06	1.67902e+06	1.47634e+06	213086	122547	60099.1
16.755	416.946			1.22748e+06	155842	82631.7	33006.1	171398	84877.5	78451.7	543259	49713.4	80815.5	56775.7	68111.4
16.8001	560.058			15940.9	41071.8	44033.5	45107.4	102072	61154.3	46190.5	40168.3	14565.7	30183.5	51967.9	20699.9
16.9672	218.117			155585	371593	444560	369851	154208	245071	302124	988410	377195	194912	190088	517663
17.0814	354.292			605232	110365	401892	1.141e+06	917635	820896	430544	443285	299285	624479	373744	883676
17.1402	252.709			94208.5	61210.6	72881.3	342660	222838	206624	248183	34656.9	46359.2	2.88672e+06	953708	3.87126e+06
17.4701	438.088			288274	500353	873540	3.27471e+06	3.04809e+06	3.29921e+06	2.43582e+06	2.64496e+06	29401.6	18120.6	30476.4	39561.4
17.6318	282.051			449436	507022	673413	1.05956e+06	1.14279e+06	861742	377247	317717	382104	293495	255718	261891
17.8672	346.052			217092	179852	308066	675299	688039	578247	523457	337333	481726	333573	206494	320501
17.937	242.051			1.08436e+06	1.43569e+06	909056	832063	1.01464e+06	678588	483095	502509	413751	921376	1.34658e+06	1.51111e+06
18.5214	648.545			10550.5	3545.95	9310.23	6887.53	13778.2	10490.1	5501.55	9675.51	9311.28	3596.24	25451.1	15036.9
18.737	449.179			389166	148450	418389	296582	858919	670878	294081	438892	412041	106625	230717	117108
18.7732	229.089			297662	381831	509244	1.44601e+06	1.12755e+06	1.61742e+06	956814	782650	582209	197038	1.54667e+06	304604
18.849	473.158			311511	230033	171900	446130	677872	512501	360774	440535	348993	244578	153173	131887
19.0774	337.772			43285.6	35193	42662.7	91056	141104	257460	139993	35518.6	75643.2	20806.5	70365.5	61477.3
19.5962	465.015	flavonols	Quercetin hexose	7.52357e+06	7.91762e+06	1.01346e+07	1.77687e+07	1.8794e+07	1.5347e+07	1.00488e+07	9.43493e+06	1.07906e+07	4.22003e+06	4.80999e+06	1.52024e+06
19.6	185.2			0	0	0	0	0	0	0	0	0	0	0	0
19.606	303.07	flavonols	Quercetin aglycon (Quercetin hexose fragment)	2.37865e+06	2.74448e+06	3.69018e+06	6.21176e+06	6.81452e+06	6.12481e+06	3.89956e+06	3.49705e+06	4.28071e+06	1.03509e+06	1.84812e+06	546140
19.6252	359.98			104471	50934	104502	64932.5	125448	64500.4	64823.4	22268.8	18029.8	46852.3	70401.9	123200
19.8409	479.007	flavonols	Quercetin glucuronide	3.81538e+06	4.34303e+06	4.48116e+06	7.09549e+06	8.77452e+06	8.83551e+06	6.58889e+06	6.70506e+06	6.98999e+06	2.34445e+06	3.53636e+06	1.80033e+06
19.9422	347.933			116739	66339.9	100463	108328	80964.7	89408.2	25938.3	35942	56472.5	2.05106e+06	672447	258849
19.966	217.941			30696.2	86564.2	114913	219660	617873	1.01282e+06	173963	214649	71127.1	159746	231346	311397
20.0085	442.926			720077	596053	756075	1.23926e+06	380029	365514	271805	434326	353647	79938.5	53964.9	136167
20.0797	376.062			1.25192e+06	1.31439e+06	1.15496e+06	1.71245e+06	1.51895e+06	1.65931e+06	978629	1.08145e+06	938730	581768	475248	435326
20.1402	390.528			142097	73408.6	107375	109056	92999.2	81850.5	40132.8	31616.4	24864.6	48161.5	54501.5	134927
20.1656	536.138			455480	346932	368301	684074	874067	995075	638791	640532	649117	426335	612804	554262
20.1872	382.11			51079.8	36602.6	63960	114943	165348	112551	51507.4	87584.3	38309.3	81901.7	42834.4	157511
20.3713	210.935			82382.8	98532.2	111735	87550.5	68762.5	103111	35310.9	120347	44689.7	997006	1.08519e+06	1.45958e+06
20.6036	413.061			59944.3	21350.6	85485.2	147923	232863	311160	120525	55158.3	204927	86670.1	275067	78105.7
20.8129	469.761			448060	164987	1.66523e+06	2.92287e+06	2.95367e+06	2.74785e+06	2.31675e+06	2.62431e+06	88566.3	117425	42754.5	152302
21.3073	453.072			1.11071e+06	986917	625086	1.33312e+06	1.7322e+06	1.64646e+06	1.40416e+06	1.37228e+06	1.19952e+06	212423	129947	75079.5
21.5258	218.112			160825	113946	176481	228735	610121	314039	292235	1.1548e+06	217994	326304	55457.7	306077
21.7124	536.263			251739	318958	363950	804115	843857	693565	472312	505443	383553	237789	400197	399560
22.2948	229.003			591775	544244	621441	1.26203e+06	1.10192e+06	1.20432e+06	563188	629518	644306	176706	573464	326512
22.9235	404.161			5.78137e+06	6.53542e+06	5.49552e+06	1.16897e+07	1.46226e+07	1.32558e+07	1.29696e+07	1.13455e+07	1.11091e+07	4.08755e+06	6.32022e+06	6.08334e+06
23.2698	455.194			403666	195342	442228	879651	1.04056e+06	919376	649848	639631	165455	216280	970837	893189
23.4352	453.194			70472.7	47892.8	39927.2	110333	450138	737691	344716	445460	440474	78805.1	242127	95831.7
23.5541	228.963			252288	112048	25857.6	265462	167859	589685	719720	834651	695658	204113	398768	945526
23.6297	198.183			56707.5	131903	37566.1	848336	314058	167701	111730	146807	146071	62135.2	99190	87452.5
23.9596	404.171			2.86088e+06	2.80852e+06	2.41089e+06	4.45398e+06	5.00101e+06	4.46412e+06	3.11862e+06	3.13085e+06	2.56e+06	1.27659e+06	1.90059e+06	1.46934e+06
24.785	295.029			49890.7	154626	208755	178972	154813	71123.2	140316	24144.1	50272.2	204670	553396	38429.4
25.1165	471.099			188653	68457.2	95105.5	192113	539010	1.10031e+06	156629	377054	238427	229898	1.22825e+06	429647
25.3464	322.278			47361.2	83398.6	116562	54980.1	226181	193670	38597.1	32056.9	17505.2	457663	278038	146643
25.4124	907.495			7020.63	18304.7	13495	38791.2	14584.1	97651.8	19436	5326.73	17338.6	72422.4	594043	369709
25.809	317.064			27189.6	38533.9	43614.2	195031	99697.4	142553	46762.5	43424	36678.1	106007	751108	131513
25.9667	226.08			2.26447e+07	2.7015e+07	2.72072e+07	3.41932e+07	4.03417e+07	4.38136e+07	2.24777e+07	2.54437e+07	2.11083e+07	9.24178e+06	1.7433e+07	1.38621e+07
26.1331	455.159			807138	227165	373247	328759	629377	807172	830584	604521	788662	1.19238e+06	6.16746e+06	1.8708e+06
26.7897	195.255			72418.3	63368.6	37377.5	121270	80623.3	31378.6	37162.8	44929	37336.9	1.28776e+06	1.45826e+06	1.91e+06
26.8845	421.174			497618	398284	386496	247358	167325	114147	120105	46562.3	239210	177942	91833.5	132000
26.9397	179.86			81530.3	64203.3	118182	162359	839374	316425	260839	160721	245503	587895	742897	872892
27.0772	295.274			63008.7	45936.2	161554	101718	48726	142824	16913.7	21260.4	81952.4	198165	571985	597467
27.3574	280.205			914249	797680	1.35811e+06	1.36157e+06	1.46435e+06	993571	756613	791975	1.03972e+06	288766	1.05254e+06	639229
27.6402	447.367			374293	243693	427548	210208	196640	38516.7	113182	52424.9	154956	71334.2	148397	83768
27.7114	267.049			77642	146492	132951	29145.8	50838.7	315268	141605	16978.5	33900.2	103383	2.25798e+06	41762.4
27.8025	158.028			668891	551318	694517	1.12041e+06	939730	1.35398e+06	515498	395934	600005	724029	875982	802971
27.9092	321.059			80910.6	88009.5	175110	148349	72191.1	153591	64296.6	21154.9	130667	798982	859390	539821
28.1034	343.402			5.76128e+06	945343	3.67047e+06	3.55167e+06	2.85712e+06	669943	570283	3.40219e+06	2.67738e+06	236865	2.13085e+06	2.6736e+06
28.1912	356.423			335657	509400	624424	346331	1.36706e+06	543086	74410.5	46426.6	102923	90529.6	371046	51803.4
28.311	255.081			597736	754876	334513	629216	458732	561863	586113	483291	179888	711614	288122	287790
28.3499	478.353			616969	293026	258215	572731	822361	171177	586404	513866	828941	1.30843e+06	772588	791133
28.3623	153.606			17266	75035.8	75396.7	167795	46445	101236	68813.6	14868.1	63304.2	364165	142990	558998
28.4015	352.654			361644	1.10772e+06	545231	1.1354e+06	446421	1.02554e+06	595811	80061.8	308732	859662	706505	118856
28.5179	544.307			210863	131166	449679	486205	807254	1.0527e+06	346252	2.14202e+06	955020	1.14306e+06	2.12027e+06	1.79021e+06
28.6993	423.749			425094	960078	631588	798261	1.42531e+06	160003	186308	87632.6	266816	272436	290137	164504
28.7185	502.394			4.48191e+06	3.07646e+06	5.18787e+06	601345	438681	535064	488766	172971	187902	369558	292100	226619
28.7742	607.379			292258	56301.2	94307.2	1.07667e+06	1.44851e+06	1.00491e+06	207875	119956	57949.9	70588.2	41170.3	46439
28.7764	287.036			572394	189555	94579.3	195559	135048	122294	123249	277645	175501	42410.2	53443.2	140056
28.8712	704.508			3.93828e+06	4.4691e+06	8.17972e+06	5.43479e+06	910331	5.68641e+06	6.73699e+06	1.28618e+06	9.58228e+06	2.52559e+06	3.87305e+06	1.5971e+06
28.8903	387.336			4.22496e+06	1.06589e+06	1.79857e+06	1.51361e+06	3.34631e+06	3.13368e+06	1.97356e+06	538555	1.94844e+06	2.16051e+06	694981	946305
28.9157	343.457			5.07896e+06	5.25593e+06	8.989e+06	7.99662e+06	1.01654e+07	653616	7.98558e+06	5.09945e+06	3.15891e+06	9.236e+06	4.31149e+06	1.4789e+06
28.9194	689.472			1.55889e+06	520045	196432	228519	97875.1	282677	395186	74986.1	49308.6	42335.6	35687.9	66963.4
28.9584	356.824			426376	532089	401148	1.42832e+06	906640	393169	108582	134084	97137.2	698482	307406	149381
28.9717	463.422			581530	316667	2.1992e+06	4.4945e+06	5.26672e+06	4.82886e+06	1.91305e+06	1.15024e+06	185703	105290	121529	160574
28.9747	409.26			481420	238919	327770	547104	774140	959517	483735	427983	375228	367539	510903	170562
32.6227	304.491			1.43297e+06	1.32902e+06	1.79883e+06	2.45235e+06	2.92554e+06	2.45365e+06	673329	1.09953e+06	606769	1.54566e+06	583854	559112
32.8067	338.181			2.38451e+06	3.87018e+06	2.85324e+06	3.74141e+06	1.89153e+06	3.3671e+06	3.34714e+06	3.62699e+06	2.97033e+06	1.31394e+06	3.33193e+06	2.04134e+06
32.815	340.214			1.19242e+06	1.3094e+06	1.14563e+06	1.00957e+06	987586	1.09969e+06	1.10397e+06	1.63549e+06	432546	1.62813e+06	786149	725902
32.8286	336.256			4.65718e+06	8.43045e+06	5.14243e+06	8.43066e+06	4.92908e+06	9.04703e+06	5.86408e+06	7.22654e+06	4.3139e+06	3.51831e+06	6.17303e+06	5.16786e+06
32.833	372.465			2.56943e+06	2.16095e+06	3.09578e+06	4.08988e+06	4.70496e+06	3.05726e+06	1.85655e+06	2.50342e+06	1.51813e+06	2.32284e+06	2.75408e+06	3.16928e+06
33.0556	235.309			892767	705021	1.3571e+06	2.68597e+06	2.10017e+06	1.32586e+06	307822	563913	738375	906151	628486	404408
33.1607	258.44			2.41963e+06	1.81155e+06	1.82062e+06	3.15031e+06	2.62376e+06	2.9395e+06	1.42213e+06	1.17185e+06	1.24939e+06	1.62109e+06	1.31924e+06	1.78951e+06
33.2009	566.446			208165	165958	113168	461275	246985	185629	597599	312659	147738	2.38963e+08	2.86574e+08	3.13956e+08
33.2178	567.458			66294.5	105869	97808.1	256774	148984	223881	163743	104974	122164	8.00584e+07	7.81186e+07	9.70812e+07
33.283	478.384			1.41716e+07	1.41949e+07	1.46859e+07	6.26759e+06	4.55637e+06	2.12658e+06	1.09931e+07	9.86067e+06	1.11304e+07	1.17184e+07	9.34035e+06	1.86689e+07
33.3092	479.385			3.65415e+06	1.81238e+06	4.21515e+06	800668	1.08475e+06	847635	3.09755e+06	2.81972e+06	2.34229e+06	3.04703e+06	2.7369e+06	5.24513e+06
33.7374	355.425			1.56782e+06	1.59393e+06	2.35131e+06	3.39712e+06	2.53076e+06	2.71178e+06	1.47886e+06	1.54559e+06	1.54053e+06	2.95501e+06	2.94712e+06	2.56032e+06
33.7767	302.428			422019	311632	247161	408394	930543	1.90487e+06	154008	685270	678349	3.9514e+06	3.30478e+06	5.99729e+06
33.9053	589.451			102209	227204	96738.3	71104.4	153121	163296	79276.5	75712.7	50244.3	4.37558e+06	4.61293e+06	5.40045e+06
34.0217	348.632			45594.6	149230	316998	87353.5	82611.9	297899	73207.3	63906.7	139725	1.14089e+06	708107	467048
34.2786	269.379			2.3675e+06	2.46722e+06	2.53275e+06	4.91024e+06	3.52625e+06	3.63796e+06	2.01843e+06	1.99542e+06	1.7116e+06	3.02558e+06	2.61795e+06	2.1089e+06
34.4967	518.431			2.24024e+06	4.00059e+06	3.84798e+06	411859	229030	249548	1.33221e+06	3.21362e+06	3.25116e+06	3.44599e+06	2.01576e+06	5.48881e+06
34.5861	568.501			115584	75269.3	94436.1	219540	111743	257788	108650	109371	172350	1.30718e+07	546527	1.52281e+07
34.6756	279.301			7.28302e+06	5.53634e+06	7.78636e+06	1.27887e+07	8.43811e+06	1.08342e+07	5.47196e+06	4.21006e+06	5.13765e+06	6.19914e+06	6.61116e+06	7.12455e+06
34.6973	149.174			2.16589e+06	2.21728e+06	3.00348e+06	3.99657e+06	2.81698e+06	2.60242e+06	1.78127e+06	2.04894e+06	1.69012e+06	2.11363e+06	1.44932e+06	2.64591e+06
34.7105	205.19			3.02411e+06	2.19634e+06	2.11279e+06	6.1739e+06	4.4342e+06	3.31962e+06	2.28253e+06	2.62909e+06	2.22901e+06	2.18748e+06	2.4294e+06	2.23791e+06
34.795	344.424			131627	67062.4	202283	279687	158904	314635	213344	109280	179014	2.41226e+06	4.16568e+06	3.78013e+06
35.2838	332.508			2.22502e+06	1.65297e+06	2.57062e+06	2.84636e+06	4.78139e+06	3.14714e+06	1.67529e+06	1.68783e+06	1.67011e+06	1.84076e+06	1.79658e+06	1.9848e+06
35.4626	402.482			1.37844e+06	1.59466e+06	1.77725e+06	2.15598e+06	1.39026e+06	1.8547e+06	1.1682e+06	555160	1.52036e+06	1.09671e+06	1.26003e+06	1.42348e+06
35.7471	473.473			3.28802e+06	3.33569e+06	2.46306e+06	2.74921e+06	2.36649e+06	2.26065e+06	2.50952e+06	2.98738e+06	2.86838e+06	1.92604e+06	1.9182e+06	2.88321e+06
36.0925	339.443			2.90953e+06	2.1038e+06	1.79333e+06	3.7831e+06	1.50031e+06	3.92046e+06	2.09803e+06	1.32716e+06	2.27917e+06	2.31288e+06	2.17819e+06	3.33141e+06
36.1586	283.406			5.46537e+06	5.20254e+06	6.78643e+06	9.59796e+06	7.72423e+06	7.17244e+06	4.76197e+06	4.28485e+06	4.71691e+06	3.51075e+06	5.11565e+06	5.40554e+06
36.2061	429.447			405542	537924	521571	980533	653078	943764	902411	514411	453995	5.95109e+06	8.28064e+06	4.26473e+06
36.2899	199.274			2.77529e+06	2.22931e+06	2.46411e+06	4.79808e+06	3.18043e+06	2.12676e+06	893934	1.29777e+06	3.16491e+06	2.64457e+06	1.66961e+06	2.62977e+06
36.2982	111.325			2.07387e+06	1.24785e+06	2.34528e+06	1.05515e+06	2.02128e+06	1.02251e+06	1.28117e+06	1.81308e+06	1.7699e+06	1.58548e+06	1.5247e+06	1.58307e+06
36.3068	287.313			1.62199e+06	1.23204e+06	2.78967e+06	3.13697e+06	1.85831e+06	1.60705e+06	699966	1.15566e+06	1.85939e+06	873025	910755	1.32381e+06
36.3202	304.376			1.36597e+06	1.30425e+06	1.05589e+06	1.55585e+06	1.71767e+06	669103	737561	599506	1.39378e+06	947337	1.0008e+06	1.24548e+06
36.3287	309.385			2.36703e+06	1.4874e+06	1.33924e+06	3.30809e+06	3.74404e+06	2.64079e+06	1.2337e+06	1.22388e+06	2.23832e+06	3.14821e+06	2.09355e+06	2.58192e+06
36.3772	454.42			1.25914e+07	1.19579e+07	1.70187e+07	1.00535e+07	4.49221e+06	2.87637e+06	1.57965e+07	1.51977e+07	1.83135e+07	7.32717e+06	7.06596e+06	1.12722e+07
36.4468	455.439			3.48372e+06	4.97645e+06	4.6476e+06	2.90122e+06	1.7545e+06	2.31899e+06	4.45758e+06	4.33367e+06	5.12162e+06	3.43127e+06	4.57279e+06	7.8146e+06
37.0422	301.377			1.01191e+07	1.04246e+07	1.10004e+07	1.55141e+07	1.19084e+07	1.17782e+07	8.45427e+06	6.50752e+06	9.11246e+06	8.10248e+06	8.2668e+06	8.21983e+06
37.4831	424.494			3.21423e+06	2.64718e+06	3.87855e+06	3.16854e+06	4.78863e+06	4.25082e+06	2.50811e+06	2.06573e+06	2.04931e+06	3.14525e+06	2.73331e+06	2.50956e+06
37.4966	355.425			385048	387643	324056	1.61404e+06	717655	1.11568e+06	1.3247e+06	417600	1.15243e+06	5.51786e+06	6.57094e+06	9.34026e+06
37.5263	320.434			258160	316230	720426	899790	470831	1.2637e+06	206755	530429	305522	613337	232263	388434
37.5266	380.487			1.87607e+06	2.29371e+06	1.70884e+06	2.50899e+06	3.02243e+06	1.75507e+06	1.18391e+06	1.74461e+06	843710	2.2991e+06	1.54927e+06	2.86795e+06
37.5397	363.446			1.96001e+06	1.6165e+06	3.13854e+06	4.52214e+06	2.78899e+06	4.37902e+06	2.81344e+06	2.18934e+06	2.38923e+06	3.20026e+06	2.4485e+06	3.73591e+06
37.5832	319.432			3.75094e+06	4.04952e+06	3.09089e+06	7.67866e+06	4.29225e+06	6.70101e+06	2.1407e+06	3.00548e+06	3.4657e+06	3.87956e+06	2.93195e+06	3.39521e+06
37.636	275.386			4.18231e+06	4.29671e+06	4.56864e+06	7.68178e+06	5.76867e+06	5.09721e+06	2.84014e+06	2.94656e+06	4.38104e+06	3.46077e+06	3.54617e+06	3.60518e+06
37.6752	276.39			730125	368404	1.07627e+06	707340	589460	485667	286001	283986	463160	202647	180547	495617
37.7195	107.291			335237	861187	351524	317947	665455	442282	336737	352369	639820	184439	391828	162082
37.9068	311.432			6.19394e+06	4.8776e+06	5.26941e+06	7.42622e+06	4.76674e+06	7.40088e+06	3.88968e+06	3.26453e+06	4.39889e+06	4.27027e+06	4.73964e+06	8.01323e+06
37.9212	337.418			572951	1.54076e+06	934298	3.59821e+06	2.28993e+06	2.85951e+06	1.3894e+06	776189	883759	4.24857e+06	3.15149e+06	4.26434e+06
37.9596	400.501			3.98418e+06	2.82433e+06	2.78319e+06	4.43339e+06	2.70526e+06	6.25386e+06	3.32239e+06	3.326e+06	4.10044e+06	3.6973e+06	3.48792e+06	2.67881e+06
37.9988	399.506			1.72837e+07	1.7024e+07	1.88073e+07	1.93241e+07	2.18543e+07	2.34872e+07	1.3785e+07	1.24499e+07	1.31223e+07	1.39771e+07	1.15022e+07	1.44118e+07
38.0565	521.439			7.02514e+06	5.3649e+06	7.38805e+06	3.42782e+06	1.78763e+06	1.70329e+06	6.9592e+06	4.66185e+06	6.44751e+06	9.33738e+06	6.88965e+06	1.06943e+07
38.3503	479.466			1.27356e+06	1.79718e+06	3.37427e+06	1.74126e+06	825099	2.3265e+06	2.89779e+06	2.75997e+06	3.56418e+06	2.71508e+06	4.7878e+06	3.57007e+06
38.4118	411.48			5.94427e+06	6.85241e+06	6.23645e+06	6.20132e+06	9.35558e+06	1.7876e+07	5.57771e+06	5.51435e+06	8.91855e+06	8.59679e+06	8.96449e+06	9.85706e+06
38.4249	439.461			5.33921e+07	6.30842e+07	6.4297e+07	6.966e+07	6.5915e+07	1.0141e+08	6.14297e+07	5.26413e+07	7.24202e+07	8.99106e+07	9.52002e+07	8.61582e+07
38.4423	440.466			2.02396e+07	1.93568e+07	1.94777e+07	2.41452e+07	2.32763e+07	2.75609e+07	1.91849e+07	1.60759e+07	2.04455e+07	3.37273e+07	2.72938e+07	2.5886e+07
38.4464	412.46			1.19028e+06	1.8532e+06	2.22025e+06	1.9375e+06	928810	2.86341e+06	1.93079e+06	949956	2.09989e+06	1.84334e+06	2.23077e+06	583378
38.4553	441.466			3.17506e+06	3.80548e+06	2.95228e+06	3.36878e+06	3.32717e+06	5.62245e+06	3.42598e+06	3.27675e+06	4.07806e+06	3.76598e+06	5.37284e+06	5.45269e+06
38.76	379.389			2.98674e+06	3.73295e+06	3.13771e+06	6.56102e+06	4.56457e+06	3.88339e+06	2.57806e+06	2.75019e+06	2.84807e+06	3.81349e+06	2.71167e+06	4.48868e+06
39.5402	281.397			156716	512285	159195	775839	517024	573566	1.13493e+06	721012	444581	9.38584e+06	8.5064e+06	1.10378e+07
40.0207	520.469			1.91808e+07	2.53073e+07	2.63707e+07	1.28194e+07	7.88029e+06	6.06939e+06	1.89592e+07	1.65985e+07	2.00095e+07	2.0392e+07	1.73314e+07	4.29204e+07
40.6722	177.264			633462	286451	592593	243558	237176	589064	573460	377228	535324	219187	438104	378595
40.6939	443.49			5.45718e+06	5.90175e+06	6.39453e+06	6.90131e+06	6.98865e+06	7.41859e+06	4.93709e+06	3.85065e+06	4.64579e+06	4.07694e+06	5.46639e+06	6.80049e+06
40.7026	235.301			509303	318906	1.01799e+06	1.00838e+06	370359	413570	397568	302951	255542	762104	836506	308859
40.7069	425.484			3.96163e+07	3.99297e+07	4.24127e+07	3.70235e+07	4.25413e+07	4.79525e+07	3.16796e+07	2.91277e+07	3.44558e+07	3.23415e+07	3.08987e+07	3.98435e+07
40.7116	426.474			1.18165e+07	1.18468e+07	1.1041e+07	1.2401e+07	1.17811e+07	1.59237e+07	1.02405e+07	8.55389e+06	1.01753e+07	9.66914e+06	9.05541e+06	1.25246e+07
40.738	282.435			1.9142e+07	2.9869e+07	1.97087e+07	8.91972e+07	3.50351e+07	2.43955e+07	1.61507e+07	1.1456e+07	1.38643e+07	3.93834e+07	3.77245e+07	4.87735e+07
40.7512	283.429			3.53293e+06	6.30692e+06	4.26956e+06	1.67383e+07	7.89003e+06	3.20478e+06	2.7938e+06	2.677e+06	2.51057e+06	7.55449e+06	8.28277e+06	9.03144e+06
