# Supplementary material for: The Induction of Noble Rot (Botrytis cinerea) Infection during Postharvest Withering Changes the Metabolome of Grapevine Berries (Vitis vinifera L., cv. Garganega)
Source: Front Plant Sci. 2017 Jun 21;8:1002. doi: 10.3389/fpls.2017.01002 (PMC5478704; doi:10.3389/fpls.2017.01002)
Supplement: Supplementary file 2 [file DataSheet2.XLSX]

## Sheet: DataSheet1
O2PLS-DA - All samples (list of characterizing metabolites depicted in Figure 4d) - negative ionization
Rt	m/z	Molecular class	Putative identification	pq(corr)[1]	pq(corr)[2]
T2-n characterizing metabolites - yellow circle Figure 4d
16.5032	733.134	Aminoacids and derivatives	caffeic acid thryptophan [2M-H]	0.196912	0.90166
12.5041	324.999	Flavan-3-ols and derivatives	Catechin [M+Cl-H]	-0.20779	0.785457
3.77785	425.909			-0.18404	0.693784
5.38648	429.145			0.163437	0.776863
18.9069	441.114			-0.0843181	0.831203
5.59911	472.977			0.0264779	0.81298
26.6539	577.387			-0.0296393	0.857502
4.94864	656.947			0.259394	0.650098
7.66681	675.058			0.269329	0.644205
16.5096	787.142			0.00432506	0.711048
T0 characterizing metabolites - green circle Figure 4d
3.35593	190.765	organic acid	citric acid	0.745479	-0.607733
16.8697	377.11			0.540647	-0.620744
21.2366	563.119			0.575252	-0.523028
8.21488	565.06			0.519297	-0.787746
7.9063	615.99			0.437621	-0.589877
26.2914	672.506			0.664948	-0.58134
26.824	689.198			0.661018	-0.67423
25.9024	833.795			0.518536	-0.703133
25.6599	835.032			0.630008	-0.596896
26.5106	849.664			0.557046	-0.620584
T2-i characterizing metabolites - brown circle Figure 4d
23.1235	453.044	Stilbenes	resveratrol dimer	-0.598871	-0.512604
26.1283	499.427	Stilbenes	resveratrol dimer formic adduct	-0.724141	-0.214889
25.4042	905.329	Stilbenes	Resveratrol tetramer	-0.746322	-0.216663
24.8395	680.978	Stilbenes	resveratrol trimer	-0.732846	-0.0598289
11.2068	293.025	Aminoacids and derivatives	ornithine derivative	-0.730157	-0.212317
26.8404	293.02	lipids	13-KODE	-0.81446	-0.250723
26.6641	203.093	lipids	13-KODE fragment	-0.672878	-0.209188
6.67646	605.916	primary metabolites	Uridine 5'-diphospho-N-acetylglucosamine	-0.826096	-0.175789
7.90327	606.011	primary metabolites	Uridine 5'-diphospho-N-acetylglucosamine i	-0.646753	-0.539431
3.79038	118.293			-0.940055	-0.294411
18.963	203.961			-0.677559	-0.229098
21.9702	273.12			-0.916205	-0.335038
3.80685	297.616			-0.931504	-0.28523
25.003	300.954			-0.869286	-0.109015
12.3038	315.073			-0.827134	-0.0817359
26.8664	329.209			-0.927038	-0.290401
3.4032	364.902			-0.766635	-0.228289
29.636	389.097			-0.824532	-0.351922
12.5731	427.017			-0.901434	-0.109607
13.977	431.162			-0.742226	0.113177
16.0857	441.06			-0.807107	0.0903171
23.648	481.026			-0.690051	-0.209972
13.9707	483.043			-0.948313	-0.10776
25.8633	488.915			-0.765	-0.339034
28.9317	489.3			-0.746069	-0.31341
3.37006	524.907			-0.583837	-0.333336
3.45158	538.958			-0.939451	-0.313155
31.6889	550.381			-0.942175	-0.267571
3.37786	556.896			-0.85417	-0.33635
31.6382	586.398			-0.946039	-0.29528
32.0495	587.346			-0.896892	-0.303566
31.5005	588.34			-0.811725	-0.455063
31.7221	596.361			-0.93118	-0.289613
31.6744	597.313			-0.936624	-0.294268
31.62	598.222			-0.93653	-0.313877
32.0449	602.351			-0.942409	-0.290493
24.5339	624.434			-0.89459	-0.268016
31.9045	626.372			-0.943478	-0.296641
31.5433	627.345			-0.924586	-0.354233
32.0894	635.363			-0.943078	-0.301394
24.4878	660.441			-0.723275	-0.441393
25.8438	710.875			-0.548783	-0.509651
3.40647	716.922			-0.886294	-0.479633
3.41543	717.911			-0.850454	0.08981
24.0799	919.168			-0.742896	-0.222087
26.4647	923.158			-0.823924	-0.28654
Natural withered grapes characterizing metabolites (negatively correlated with T2-i) - light blue circle Figure 4d
20.7548	434.986	Stilbenes	Resveratrol hexose isomer I [M+HCOOH-H]	0.695143	0.495434
22.29	389.011	Stilbenes	Resveratrol hexose isomer II	0.817997	0.163812
16.5033	366.064	Aminoacids and derivatives	Caffeic acid tryptophan	0.867021	-0.0186196
16.7685	402.977	Aminoacids and derivatives	Caffeic acid tryptophan [M+Cl-H]	0.760908	0.213352
15.1317	288.953	Flavan-3-ols and derivatives	(-)-Epicatechin	0.915899	0.204258
12.3796	288.979	Flavan-3-ols and derivatives	(+)-Catechin	0.97116	-0.145824
5.38943	304.991	Flavan-3-ols and derivatives	(Epi)gallocatechin	0.911287	-0.180962
16.7263	576.964	Flavan-3-ols and derivatives	B-type Procyanidin	0.982091	-0.00612712
14.1242	576.98	Flavan-3-ols and derivatives	B-type Procyanidin	0.392218	0.750281
6.63102	577.012	Flavan-3-ols and derivatives	B-type Procyanidin	0.468751	0.547065
14.2617	434.999	Flavan-3-ols and derivatives	Catechin derivative	0.974125	-0.0228459
19.9213	441.101	Flavan-3-ols and derivatives	Epicatechin gallate	0.869482	0.0954652
17.1687	729.023	Flavan-3-ols and derivatives	Procyanidin dymer gallate	0.939785	-0.114978
10.8308	889.049	Flavan-3-ols and derivatives	Procyanidin oligomer	0.357003	0.686259
13.1996	1153.25	Flavan-3-ols and derivatives	Procyanidin P4 type	0.789715	0.250386
14.3898	720.241	Flavan-3-ols and derivatives	Procyanidin tetramer P4 type M/2-1	0.417937	0.516033
12.9556	865.063	Flavan-3-ols and derivatives	Procyanidin trimer	0.812486	-0.185012
15.9399	865.148	Flavan-3-ols and derivatives	Procyanidin trimer	0.968724	0.154629
4.11477	865.3	Flavan-3-ols and derivatives	Procyanidin trimer	0.56252	-0.0511979
4.56857	592.961	Flavan-3-ols and derivatives	Prodelphinidin B3	0.923908	0.175989
13.6266	401.144	Flavones	Apigenin-O-pentoside	0.618052	0.515734
13.6166	447.087	Flavones	Apigenin-O-pentoside [M+HCOOH-H]-	0.635978	0.621352
19.7643	484.98	Flavonols	Astilbin [M+Cl-H]-	0.740107	0.607258
19.7545	449.053	Flavonols	Dihydroquercetin-3-O-rhamnoside _(Astilbin)	0.745008	0.605123
17.5974	478.905	Flavonols	Myricetin hexose	0.698933	0.0360411
19.5978	463.031	Flavonols	Quercetin-3-O-glucoside	0.763421	0.549159
19.8425	476.965	flavonols	Quercetin-glucuronide	0.60233	0.640082
18.9894	609.039	Flavonols	Quercetin-O-rutinoside	0.711341	0.473369
11.1251	178.782	Hydroxycinnamic acid derivatives	Caffeic acid caftaric acid fragment	0.586842	0.229234
9.95774	310.934	Hydroxycinnamic acid derivatives	Caffeoyl tartaric acid	0.527702	0.545626
11.1187	310.937	Hydroxycinnamic acid derivatives	Caffeoyl tartaric acid	0.952163	-0.0644443
11.132	622.759	Hydroxycinnamic acid derivatives	Caffeoyl tartaric acid [2M-H]	0.701721	0.340983
13.8887	294.981	Hydroxycinnamic acid derivatives	Coumaroyl tartaric acid	0.591337	0.454002
14.8071	324.981	Hydroxycinnamic acid derivatives	Feruloyl tartaric acid	0.925227	-0.0240426
11.1586	148.74	Hydroxycinnamic acid derivatives	Tartaric acid caftaric acid fragment	0.952971	-0.0227736
21.2662	451.026	Lignans	Cinchonain Ib	0.861346	0.353383
18.4804	521.099	Lignans	Lariciresinol hexoside	0.951166	-0.119422
5.25209	315.009	Other phenolics	Hydroxytyrosol hexose	0.94644	0.146174
5.80327	331.018	Other phenolics	Monogalloyl glucose	0.332138	0.603383
4.26026	178.791	sugars	hexose	0.513198	0.0775171
2.50972	341.021	sugars	sucrose	0.96567	0.0188507
2.44612	387.011	sugars	sucrose [M+HCOOH-H]-	0.96242	0.0768126
2.5738	683.055	sugars	sucrose 2M-1	0.902066	0.373197
3.03833	439.709	sugars	sucrose derivative	0.934132	-0.320337
3.1008	600.897	sugars	sucrose derivative	0.980889	-0.170654
3.02793	601.853	sugars	sucrose derivative isotope	0.964032	-0.143749
13.6202	498.974	stilbenes	resveratrol dimer formic adduct	0.448844	0.439695
22.9189	434.974	stilbenes	Resveratrol hexose isomer II[M+HCOOH-H]	0.597095	0.092294
4.48383	163.789			0.656195	0.473614
4.3964	305.141			0.757461	0.175544
3.57726	310.112			0.451391	0.463049
3.90708	328.873			0.614815	0.180086
4.41929	343.925			0.976777	0.032911
4.07234	390.878			0.826088	-0.166189
13.4099	393.027			0.519952	0.0833452
14.8038	422.939			0.903906	-0.189563
22.2999	424.984			0.433613	0.62747
15.2268	426.995			0.507464	0.674592
22.7604	429.098			0.868961	-0.0376585
20.4993	429.121			0.810307	0.150917
2.9856	438.992			0.949674	-0.292298
22.9221	448.048			0.417364	0.488609
15.2203	448.948			0.562062	0.316835
2.56804	456.046			0.838495	0.422797
25.0822	459.258			0.811714	-0.100404
16.4934	463.99			0.907231	-0.169266
19.4724	466.353			0.530911	0.338682
3.62249	472.072			0.469252	0.861392
5.08249	486.713			0.439566	0.376429
18.8144	487.016			0.479204	0.53885
17.7964	492.976			0.539316	0.228083
24.9772	493.218			0.752213	0.471091
16.7914	501.003			0.876592	0.156848
4.23454	506.004			0.794873	0.527418
16.9548	509.176			0.776052	0.115789
2.58235	515.033			0.890231	-0.439
2.56753	520.923			0.91721	0.033663
14.2355	533.011			0.970633	0.0895458
25.8732	533.191			0.859308	0.286716
19.8001	546.977			0.930326	0.0174318
18.8838	547.062			0.781852	-0.0784468
21.3853	548.851			0.595256	-0.0689127
24.0733	549.207			0.592664	0.561051
16.9188	560.771			0.639762	0.0615632
19.5881	560.922			0.732536	-0.00133081
20.9608	566.976			0.653357	0.0493045
19.8752	574.82			0.950416	-0.0258764
14.2715	593.102			0.882844	0.221406
5.48119	593.187			0.844598	-0.231733
19.8393	612.972			0.437917	0.507358
15.5135	613.082			0.497835	0.686682
5.2847	620.821			0.653795	0.388842
25.7618	657.356			0.568993	0.358422
26.1576	671.482			0.86246	-0.356847
16.6391	674.874			0.866762	-0.384307
10.6862	674.975			0.666818	0.365498
9.20508	675.014			0.680854	-0.0477437
15.5102	711.021			0.731869	0.223714
16.3826	739.039			0.595277	0.152367
16.5031	782.237			0.468646	0.530414
25.8371	791.276			0.569074	0.463416
24.4978	793.496			0.673979	0.301382
22.9848	809.201			0.641867	0.166084
24.0569	823.142			0.824935	0.301303
13.7183	880.91			0.477215	0.218204
15.2171	881.105			0.661441	0.363476
12.9392	963.172			0.875351	-0.0857884
10.3526	979.17			0.392844	0.390071
14.4886	1017.19			0.502046	0.644047
11.3017	1169.41			0.511992	0.359912
13.18	1251.29			0.672232	0.0790802

## Sheet: DataSheet2
OPLS-DA - T2-n vs T2-i, negative ionization (list of metabolites depicted in Figure 4e)							OPLS-DA - T2-n vs T2-i, positive ionization (list of metabolites depicted in Figure 4f)
Rt	m/z	Molecular class	Putative identification	p	pq(corr)		Rt	m/z	Molecular class	Putative identification	p	pq(corr)
T2-n characterizing metabolites - yellow highlight Figure 4e							T2-i characterizing metabolites - brown highlight Figure 4f
19.7545	449.053	Flavonols	Dihydroquercetin-3-O-rhamnoside _(Astilbin)	-0.062871	-0.996481		2.74152	318.244			-0.0797501	-0.995034
2.50972	341.021	sugars	sucrose	-0.173258	-0.995502		33.9053	589.451			-0.064789	-0.991534
21.2662	451.026	Lignans	Cinchonain Ib	-0.057628	-0.99465		33.2178	567.458			-0.274448	-0.990133
4.41929	343.925			-0.080936	-0.994568		40.7512	283.429			-0.070578	-0.988294
3.1008	600.897	sugars	sucrose derivative	-0.217402	-0.994137		2.71756	182.453			-0.0636576	-0.988168
15.1317	288.953	Flavan-3-ols and derivatives	(-)-Epicatechin	-0.0549189	-0.994038		33.2009	566.446			-0.497208	-0.987911
2.5738	683.055	sugars	sucrose 2M-1	-0.308999	-0.993167		39.5401	281.397			-0.0884987	-0.985367
12.9392	963.172			-0.0534544	-0.99311		33.7374	355.425			-0.0337632	-0.97996
2.56804	456.046			-0.137596	-0.99267		3.13536	144.854			-0.219438	-0.975938
12.3796	288.979	Flavan-3-ols and derivatives	(+)-Catechin	-0.0986037	-0.991314		26.7897	195.255			-0.0362636	-0.971182
15.2171	881.105			-0.0312538	-0.989877		3.10661	299.272			-0.109706	-0.970642
15.9399	865.148	Flavan-3-ols and derivatives	Procyanidin trimer	-0.0651598	-0.989717		20.3713	210.935			-0.031075	-0.968142
5.25209	315.009	Other phenolics	Hydroxytyrosol hexose	-0.0847842	-0.989356		40.738	282.435			-0.156082	-0.967061
3.02793	601.853	sugars	sucrose derivative isotope	-0.0940141	-0.988356		3.46647	497.964			-0.0359129	-0.962263
14.2355	533.011			-0.0753546	-0.987284		37.9212	337.418			-0.0497027	-0.960794
16.7263	576.964	Flavan-3-ols and derivatives	B-type Procyanidin	-0.0710607	-0.986573		2.63881	351.095			-0.0547254	-0.960313
2.9856	438.992			-0.348302	-0.985597		2.33682	371.433			-0.0351952	-0.960032
14.2617	434.999	Flavan-3-ols and derivatives	Catechin derivative	-0.0875588	-0.984912		2.9849	287.636			-0.130844	-0.957824
13.1996	1153.25	Flavan-3-ols and derivatives	Procyanidin P4 type	-0.0525629	-0.984284		27.9092	321.059			-0.0237592	-0.954418
14.4886	1017.19			-0.0203397	-0.984267		34.795	344.424			-0.0528903	-0.951055
19.7643	484.98	Flavonols	Astilbin [M+Cl-H]-	-0.0312783	-0.983873		14.5918	230.937			-0.0235936	-0.95034
19.5978	463.031	Flavonols	Quercetin-3-O-glucoside	-0.110864	-0.980438		26.9397	179.86			-0.0208206	-0.945424
4.48383	163.789			-0.0421062	-0.980079		2.85028	146.999			-0.0511528	-0.940553
2.58235	515.033			-0.104873	-0.979785		2.47207	235.399			-0.0441295	-0.93659
2.44612	387.011	sugars	sucrose [M+HCOOH-H]-	-0.131052	-0.978087		4.46289	220.023		D-Pantothenic acid	-0.0563391	-0.936292
10.6862	674.975			-0.129232	-0.97224		37.4966	355.425			-0.0719032	-0.934714
4.23454	506.004			-0.0846914	-0.972081		2.66435	223.528			-0.0250064	-0.932563
3.03833	439.709	sugars	sucrose derivative	-0.107925	-0.96995		2.71247	296.051			-0.0467386	-0.928888
2.56753	520.923			-0.0832666	-0.968736		33.7767	302.428			-0.0567975	-0.920732
4.56857	592.961	Flavan-3-ols and derivatives	Prodelphinidin B3	-0.141281	-0.962927		36.2061	429.447			-0.0675827	-0.920683
16.5033	366.064	Aminoacids and derivatives	Caffeic acid tryptophan	-0.0831544	-0.962717		9.77592	180.017			-0.0325595	-0.916261
3.62249	472.072			-0.0696745	-0.960829		38.4249	439.461			-0.151942	-0.91293
26.6539	577.387			-0.014323	-0.959263		17.937	242.051			-0.0254584	-0.912534
15.5135	613.082			-0.039491	-0.957635		2.82065	358.348			-0.0514231	-0.910669
5.38648	429.145			-0.0496842	-0.95073		2.51983	218.968	sugars	Disaccharide fragment	-0.163811	-0.91042
5.59911	472.977			-0.0430087	-0.946806		27.8025	158.028			-0.0154289	-0.895245
18.9894	609.039	Flavonols	Quercetin-O-rutinoside	-0.0212956	-0.944531		2.91768	234.067			-0.0232182	-0.892822
19.8752	574.82			-0.0256083	-0.941296		38.4423	440.466			-0.0907375	-0.884385
24.9772	493.218			-0.0326555	-0.940767		14.0899	207.068			-0.0248711	-0.883432
15.5102	711.021			-0.0183571	-0.940326		34.6756	279.301			-0.0366006	-0.87816
19.8001	546.977			-0.0333192	-0.934281		2.89527	330.185			-0.0362243	-0.870071
25.8732	533.191			-0.031737	-0.932791		3.13222	98.9969			-0.0243721	-0.869494
19.8393	612.972			-0.0225968	-0.932392		35.2838	332.508			-0.0123304	-0.864737
11.1586	148.74	Hydroxycinnamic acid derivatives	Tartaric acid caftaric acid fragment	-0.107586	-0.93228		3.15136	261.003	sugars	D-Glucose-6-Phosphate	-0.061201	-0.864244
4.11477	865.3	Flavan-3-ols and derivatives	Procyanidin trimer	-0.0153787	-0.929669		34.0217	348.632			-0.0229245	-0.863447
22.9221	448.048			-0.0161846	-0.929023		2.38212	250.851			-0.03351	-0.852256
18.4804	521.099	Lignans	Lariciresinol hexoside	-0.0267154	-0.928618		2.51305	418.957			-0.013847	-0.851333
16.4934	463.99			-0.0712828	-0.926642		3.43401	229.373			-0.0228497	-0.848474
24.4978	793.496			-0.0364158	-0.922177		27.0772	295.274			-0.0177497	-0.846331
16.5032	733.134	Aminoacids and derivatives	caffeic acid thryptophan [2M-H]	-0.11783	-0.914347		25.3464	322.278			-0.0139925	-0.825947
11.1187	310.937	Hydroxycinnamic acid derivatives	Caffeoyl tartaric acid	-0.146062	-0.91364		3.18038	162.751			-0.0203055	-0.8206
24.0569	823.142			-0.0186027	-0.912366		17.1402	252.709			-0.042511	-0.819944
11.3017	1169.41			-0.0147495	-0.905343		2.45043	273.114			-0.0412886	-0.816669
26.1576	671.482			-0.0144219	-0.904086		3.60488	540.055			-0.0162666	-0.811085
11.132	622.759	Hydroxycinnamic acid derivatives	Caffeoyl tartaric acid [2M-H]	-0.181391	-0.902201		3.24454	405.167			-0.0260548	-0.805922
4.3964	305.141			-0.0186925	-0.900498		2.90468	258.145			-0.0677672	-0.801388
24.0733	549.207			-0.0364275	-0.900019		15.1333	377.522			-0.0153121	-0.792237
19.8425	476.965	flavonols	Quercetin-glucuronide	-0.0842327	-0.893985		28.3623	153.606			-0.014666	-0.783902
21.3853	548.851			-0.0143178	-0.889706		37.4831	424.494			-0.0202043	-0.775355
14.8038	422.939			-0.0342504	-0.88435		34.2786	269.379			-0.0215387	-0.766737
16.7914	501.003			-0.0238927	-0.882703		16.068	231.1			-0.0085514	-0.758763
16.3826	739.039			-0.0143335	-0.882631		16.2448	476.367			-0.00509475	-0.755437
19.5881	560.922			-0.0309182	-0.881628		36.3287	309.385			-0.0265314	-0.754069
13.6266	401.144	Flavones	Apigenin-O-pentoside	-0.0315337	-0.876699		3.12899	376.243			-0.0105731	-0.748664
3.77785	425.909			-0.0361635	-0.870985		38.0565	521.439			-0.0444054	-0.746638
14.2715	593.102			-0.0390748	-0.868356		25.4124	907.495			-0.0147984	-0.738444
20.7548	434.986	Stilbenes	Resveratrol hexose isomer I [M+HCOOH-H]	-0.0264702	-0.864679		37.5266	380.487			-0.0253042	-0.727829
9.95774	310.934	Hydroxycinnamic acid derivatives	Caffeoyl tartaric acid	-0.0558676	-0.860822		38.4553	441.466			-0.0287154	-0.725383
16.5031	782.237			-0.014794	-0.859801		32.833	372.465			-0.0226112	-0.722554
17.7964	492.976			-0.0131736	-0.85701		38.4118	411.48			-0.0399212	-0.721143
13.8887	294.981	Hydroxycinnamic acid derivatives	Coumaroyl tartaric acid	-0.0531039	-0.856371		34.5861	568.501			-0.0782153	-0.719929
15.2268	426.995			-0.0416752	-0.854962		2.21999	109.937			-0.00984583	-0.70986
14.1242	576.98	Flavan-3-ols and derivatives	B-type Procyanidin	-0.0526733	-0.85282		14.2306	293.073			-0.012724	-0.695227
13.7183	880.91			-0.0246477	-0.851392		3.1259	289.064			-0.0114133	-0.689317
19.8295	486.668			-0.0199782	-0.845199		33.1607	258.44			-0.0134792	-0.686947
14.8071	324.981	Hydroxycinnamic acid derivatives	Feruloyl tartaric acid	-0.0428991	-0.843102		2.40803	191.898			-0.0179036	-0.68616
13.6166	447.087	Flavones	Apigenin-O-pentoside [M+HCOOH-H]-	-0.0642563	-0.841447		40.7026	235.301			-0.0139079	-0.681536
25.1246	506.895			-0.0131779	-0.837733		3.18991	149.672			-0.00836731	-0.676985
6.63102	577.012	Flavan-3-ols and derivatives	B-type Procyanidin	-0.121803	-0.833486		2.4699	424.858			-0.00788183	-0.674825
17.5974	478.905	Flavonols	Myricetin hexose	-0.0102067	-0.83158		38.76	379.389			-0.0238383	-0.670539
4.07234	390.878			-0.0130367	-0.826706		2.41534	188.946			-0.0110959	-0.66325
22.9848	809.201			-0.0130798	-0.822333		19.9422	347.933			-0.0237757	-0.661154
17.1687	729.023	Flavan-3-ols and derivatives	Procyanidin dymer gallate	-0.0555499	-0.821036		2.56429	203.05			-0.0265894	-0.64205
5.38943	304.991	Flavan-3-ols and derivatives	(Epi)gallocatechin	-0.0588639	-0.813657		13.7725	379.627			-0.0172958	-0.639991
19.9213	441.101	Flavan-3-ols and derivatives	Epicatechin gallate	-0.0363432	-0.813234		19.6252	359.98			-0.00508141	-0.639696
20.4993	429.121			-0.0262164	-0.813128		28.9584	356.824			-0.0124758	-0.639289
4.94864	656.947			-0.0192391	-0.812154		20.1402	390.528			-0.00518664	-0.639245
26.2914	672.506			-0.0191327	-0.811306		2.22262	99.8142			-0.00673014	-0.624555
5.48119	593.187			-0.0296517	-0.810451		37.5397	363.446			-0.0192522	-0.623436
5.2847	620.821			-0.0460529	-0.800258		2.53904	399.119			-0.0136841	-0.622555
16.7685	402.977	Aminoacids and derivatives	Caffeic acid tryptophan [M+Cl-H]	-0.0254341	-0.795079		12.7033	127.015			-0.0135057	-0.62097
3.90708	328.873			-0.021234	-0.794712		28.3499	478.353			-0.0131886	-0.618157
12.5041	324.999	Flavan-3-ols and derivatives	Catechin [M+Cl-H]	-0.0424694	-0.791241		3.84062	198.068			-0.00685893	-0.613465
11.1251	178.782	Hydroxycinnamic acid derivatives	Caffeic acid caftaric acid fragment	-0.0755628	-0.789889		4.81394	179.997			-0.013406	-0.608998
12.1656	1169.45			-0.010832	-0.78298		17.0814	354.292			-0.0113508	-0.608543
10.3526	979.17			-0.01592	-0.782661		3.33108	188.114			-0.0128416	-0.608272
22.2999	424.984			-0.0168574	-0.779873		36.0925	339.443			-0.0195091	-0.602698
25.7618	657.356			-0.0144037	-0.768928		26.1331	455.159			-0.035378	-0.598977
22.7604	429.098			-0.0121364	-0.760331		37.9068	311.432			-0.0312363	-0.597786
11.0959	408.929			-0.15793	-0.759041		2.81826	432.091			-0.00940231	-0.589356
25.0822	459.258			-0.0144397	-0.752115		2.92086	489.868			-0.00350074	-0.589304
22.9189	434.974	stilbenes	Resveratrol hexose isomer II[M+HCOOH-H]	-0.0172411	-0.751787		4.09677	145.022			-0.01747	-0.572516
13.4099	393.027			-0.0343044	-0.748455		25.809	317.064			-0.0120221	-0.562376
10.8308	889.049	Flavan-3-ols and derivatives	Procyanidin oligomer	-0.0191339	-0.746581		19.966	217.941			-0.00632834	-0.552187
13.18	1251.29			-6.94415e-05	-0.742372		16.4984	406.066			-0.00774364	-0.550721
14.3898	720.241	Flavan-3-ols and derivatives	Procyanidin tetramer P4 type M/2-1	-0.02091	-0.741828		3.84717	254.118			-0.00909693	-0.52869
25.8371	791.276			-0.0131045	-0.733746		24.785	295.029			-0.00956617	-0.527744
5.23234	630.786	Other phenolics	Hydroxytyrosol hexose [2M-H]	-0.0272715	-0.732913		2.41484	281.817			-0.0217964	-0.513144
18.8144	487.016			-0.0119074	-0.732176		25.1165	471.099			-0.0130581	-0.512188
22.29	389.011	Stilbenes	Resveratrol hexose isomer II	-0.0319117	-0.726812		3.32148	209.944			-0.00561691	-0.503277
16.9548	509.176			-0.0204016	-0.723862		40.6939	443.49			-0.0207158	-0.494688
5.80327	331.018	Other phenolics	Monogalloyl glucose	-0.0658019	-0.705324		12.4269	324.03			-0.00924078	-0.491086
20.9608	566.976			-0.0125034	-0.701525		33.3092	479.385			-0.0201477	-0.490872
18.9069	441.114			-0.0153025	-0.680435		37.5832	319.432			-0.01527	-0.489063
20.5328	592.609			-0.0124561	-0.676916		40.0207	520.469			-0.0585062	-0.45725
9.20508	675.014			-0.0260157	-0.67436		9.08293	180.016			-0.0112135	-0.454112
12.0802	881.098	Flavan-3-ols and derivatives	Procyanidin dimer P2G2 type	-0.0154184	-0.673399		18.5214	648.545			-0.0016248	-0.451534
6.73932	436.96			-0.00677496	-0.672672		27.7114	267.049			-0.0172235	-0.450154
16.5096	787.142			-0.00768475	-0.664223		5.45014	397.294			-0.00532936	-0.433816
3.71631	386.985			-0.0353355	-0.662189		20.1872	382.11			-0.00367395	-0.430423
25.6599	835.032			-0.0112959	-0.661707		28.6993	423.749			-0.00488258	-0.429855
14.5668	580.962			-0.0133762	-0.650321		38.3503	479.466			-0.01536	-0.42774
16.6391	674.874			-0.020228	-0.639237		28.1912	356.423			-0.00607374	-0.427436
7.66681	675.058			-0.0285	-0.615338		3.10673	198.037			-0.00902144	-0.41805
21.2366	563.119			-0.00982369	-0.611761		33.283	478.384			-0.0309859	-0.415332
13.702	674.976			-0.00996993	-0.611709		3.40831	241.276			-0.0117501	-0.413567
14.8232	745.105			-0.0214644	-0.608587		2.77656	291.134			-0.0134267	-0.410323
12.9556	865.063	Flavan-3-ols and derivatives	Procyanidin trimer	-0.0567085	-0.606554		28.5179	544.307			-0.0140496	-0.409415
23.5425	226.861	stilbenes	resveratrol	-0.0138417	-0.598873		2.58269	156.051			-0.0153852	-0.408291
19.4724	466.353			-0.010579	-0.595094		34.4967	518.431			-0.0195443	-0.404876
3.57726	310.112			-0.0152141	-0.589408		28.4015	352.654			-0.00907656	-0.39508
16.9188	560.771			-0.0110516	-0.576699		16.4661	390.106			-0.0093598	-0.381782
			stilbene monomers	-0.0343929	-0.560386		40.7069	425.484			-0.029765	-0.379876
16.5095	755.368			-0.0148315	-0.558512		7.23772	404.967			-0.0182442	-0.366094
13.6202	498.974	stilbenes	resveratrol dimer formic adduct	-0.0161502	-0.553942		3.09068	284.89			-0.00446843	-0.356422
26.5106	849.664			-0.00518458	-0.552492		2.35943	248.908			-0.00533268	-0.347381
4.26026	178.791	sugars	hexose	-0.0189062	-0.552465		23.2698	455.194			-0.00796917	-0.340265
25.9024	833.795			-0.006746	-0.549755		36.2899	199.274			-0.0124074	-0.324887
29.1066	894.278			-0.00988991	-0.530259		7.09513	126.99			-0.00822482	-0.314932
15.2203	448.948			-0.0116087	-0.526269		34.6973	149.174			-0.0078988	-0.302705
18.6892	472.609			-0.00757676	-0.497494		3.38935	423.19			-0.00472267	-0.300785
18.8838	547.062			-0.00884075	-0.493107		40.7116	426.474			-0.0142898	-0.300658
5.97725	605.621			-0.0135931	-0.491949		35.4626	402.482			-0.00675799	-0.286585
18.8805	603.091			-0.00755155	-0.491093		36.3202	304.376			-0.00623504	-0.282109
15.7053	513.059			-0.00885739	-0.482096		33.0556	235.309			-0.00520606	-0.27561
6.72882	534.924			-0.0170712	-0.473007		15.981	169.775		Diphenylammine ??? (fungicida)	-0.00206319	-0.266589
5.28835	603.995			-0.010669	-0.448483		15.6602	433.966			-0.00478196	-0.265985
10.6666	577.02	Flavan-3-ols and derivatives	B-type Procyanidin	-0.0616981	-0.442166		2.5515	323.331			-0.00778406	-0.259472
26.1315	655.392			-0.00552013	-0.438296		2.2235	242.197			-0.00575738	-0.249411
14.8989	381.285			-0.00724712	-0.435713		2.956	543.059			-0.00745269	-0.238907
4.33496	367.972			-0.0207514	-0.429173		7.20864	367.124			-0.00332036	-0.234842
13.8821	355.107			-0.0146456	-0.428251		36.4468	455.439			-0.0114713	-0.231364
26.824	689.198			-0.00795569	-0.425822		7.34413	216.055			-0.00562062	-0.230194
4.76318	351.02	Other phenolics	Hydroxytyrosol hexose [M+Cl-H]	-0.00841461	-0.418154		2.94962	278.178			-0.0105503	-0.225924
22.9191	584.932			-0.0329166	-0.39278		3.83428	216.053			-0.0112752	-0.225304
11.9913	593.958			-0.0141969	-0.383875		15.9922	516.336			-0.000892538	-0.214533
7.99251	713.929			-0.0306325	-0.374175		37.5263	320.434			-0.00351217	-0.214478
14.8727	192.829	Hydroxycinnamic acid derivatives	Fertaric acid [Feruloyl tartaric acid fragment]	-0.00948946	-0.372101		3.22538	273.881			-0.00169609	-0.185339
5.08249	486.713			-0.00336316	-0.360109		3.2414	332.095			-0.00250826	-0.184716
26.5399	669.475			-0.00531241	-0.354937		2.72168	180.004			-0.00251644	-0.168142
7.31874	338.9			-0.011429	-0.300587		37.636	275.386			-0.00440269	-0.146535
19.4628	851.181			-0.0053426	-0.297247		32.6227	304.491			-0.00364102	-0.142749
10.6951	615.979			-0.0160134	-0.297023		20.6036	413.061			-0.00148104	-0.12519
16.515	1153.39	Flavan-3-ols and derivatives	Procyanidin P4 type	-0.00274445	-0.2897		37.0422	301.377			-0.00402826	-0.107216
7.9063	615.99			-0.0342647	-0.288737		3.16099	126.972			-0.00387521	-0.099295
18.3836	452.855			-0.00490899	-0.273215		37.9988	399.506			-0.00377872	-0.0898024
16.7591	559.236			-0.00561123	-0.2674		36.1586	283.406			-0.00239937	-0.0725831
16.8665	625.004			-0.00256751	-0.258697		2.4544	195.96			-0.000866718	-0.070685
18.7981	389.02	Stilbenes	Resveratrol hexose isomer I	-0.00739422	-0.243297		3.69242	365.443			-0.000934909	-0.0572747
5.65817	338.924			-0.0193271	-0.2		28.7185	502.394			-0.000800431	-0.0567626
3.41543	717.911			-0.00481128	-0.174287		10.4892	126.986			-0.00141038	-0.0500641
16.3243	383.35			-0.00211544	-0.168414		2.94648	70.1909	aminoacid	L-Proline fragment p.i.	-0.00113101	-0.0408551
23.7832	711.369			-0.00120366	-0.158164		28.311	255.081			-0.000628815	-0.0343906
17.3232	475.104			-0.00262812	-0.129252		16.8001	560.057			-0.000116243	-0.0237225
4.0662	634.972			-0.00286582	-0.126395		5.33868	216.057			-0.00134712	-0.0197067
3.42798	718.959			-0.00265406	-0.125636		4.66707	361.056			-0.000246879	-0.0176182
18.7719	435.031			-0.00509393	-0.111343		32.815	340.214			0.000301237	0.0105665
18.7652	425.158			-0.00222507	-0.0993188		26.8845	421.174			0.000125651	0.0119829
16.883	539.034			-0.00183273	-0.0749445		12.3911	344.104			0.000224077	0.0159902
3.35593	190.765	organic acid	citric acid	-0.00134996	-0.0228767		5.27988	386.096			0.00136165	0.0348049
21.3258	446.993	Flavonols	Kaempferol hexoside	0.000859692	0.0868313		4.02852	310.126			0.00271831	0.0655798
15.5729	637.056			0.00139123	0.086935		27.6402	447.367			0.000627399	0.0757847
14.0882	427.54			0.00164537	0.10485		28.9157	343.457			0.00527012	0.0761765
20.41	455.147			0.00256116	0.144847		2.45718	213.059			0.00272329	0.0877895
21.7377	433.006	Flavonols	Engelitin (dihydrokaempferol-3-O-rhamnoside)	0.00208159	0.152414		38.4464	412.46			0.00294794	0.0888013
14.7838	561.218			0.00248437	0.167101		18.7732	229.089			0.00289579	0.102156
3.37782	606.76			0.00425266	0.23148		3.47623	378.8			0.00167104	0.104788
25.9584	453.34	Stilbenes	resveratrol dimer	0.00746287	0.260167		14.1618	423.063			0.00204104	0.113223
24.8095	469.205			0.00360457	0.266612		3.10338	237.947			0.00180714	0.119623
25.3317	226.846	stilbenes	resveratrol	0.00550585	0.27238		2.43052	265.035			0.00141755	0.125717
15.9866	397.024			0.00156819	0.311644		2.42725	349.42			0.00277049	0.144996
14.9676	521.091			0.00749984	0.341536		5.20124	302.431			0.00131083	0.148685
16.2336	481.035			0.00413927	0.362605		3.52744	407.763			0.00281618	0.154143
24.6817	518.599			0.0071029	0.375381		2.7056	104.104			0.00620378	0.155926
25.3053	418.614			0.0134318	0.445874		36.2982	111.325			0.00286407	0.162222
5.24907	132.594			0.0138755	0.446444		28.8903	387.336			0.00573521	0.166247
14.5864	485.143			0.00936785	0.452511		11.1915	144.971			0.00677493	0.202895
19.3308	509.196			0.00624676	0.454213		3.10337	224.887			0.00734283	0.21134
4.40286	646.89			0.00627792	0.463153		37.6752	276.39			0.00313722	0.21364
13.977	509.041			0.0165674	0.474616		2.21267	151.002			0.00304059	0.229244
26.4875	679.323			0.0259981	0.484014		28.1034	343.402			0.0104997	0.230661
16.8697	377.11			0.0121595	0.494857		3.53709	486.099			0.00408951	0.23597
10.8129	443.197			0.0113314	0.500682		2.844	304.152			0.00587303	0.240343
8.21488	565.06			0.0318815	0.506878		16.4887	385.114	aminoacid derivatives	Caffeic acid tryptophan	0.00811469	0.241019
16.0857	441.06			0.0240007	0.544813		16.505	248.123			0.00421175	0.249527
9.58201	606.197			0.0477673	0.547245		3.4212	472.421			0.00556672	0.254594
4.50357	278.999			0.0190539	0.564306		3.47254	491.928			0.00342414	0.259561
26.8632	221.035	lipids	13-KODE fragment	0.0224636	0.580518		36.3068	287.313			0.00693719	0.265734
26.1479	623.086			0.00911659	0.591446		2.44089	199.681			0.00405064	0.279283
24.8395	680.978	Stilbenes	resveratrol trimer	0.0130256	0.596824		2.19679	127.985			0.00698991	0.281301
23.1829	499.486			0.0111423	0.598596		34.7105	205.19			0.00513416	0.310122
26.6641	203.093	lipids	13-KODE fragment	0.0314895	0.601328		15.6145	218.1			0.00584412	0.323836
23.648	481.026			0.0216159	0.607057		8.24752	127.015			0.0237555	0.334235
25.3512	372.492			0.0119794	0.625582		4.62155	504.211			0.00434364	0.342022
13.977	431.162			0.0288277	0.635859		37.9596	400.501			0.00952483	0.343133
3.37006	524.907			0.0214465	0.647604		32.8286	336.256			0.0162298	0.34732
26.1283	499.427	Stilbenes	resveratrol dimer formic adduct	0.0229543	0.68473		28.9747	409.26			0.00504796	0.35829
18.963	203.961			0.0189713	0.69795		3.11924	109.155			0.00620273	0.360573
T2-i characterizing metabolites - brown highlight Figure 4e							2.8953	447.508			0.00701795	0.369693
25.4042	905.329	Stilbenes	Resveratrol tetramer	0.115279	0.721871		8.01728	618.127			0.0193211	0.387317
24.0799	919.168			0.0240102	0.726623		3.54987	418.133			0.0075322	0.389788
3.4032	364.902			0.0494589	0.739974		27.3574	280.205			0.00843939	0.392109
25.8438	710.875			0.0205548	0.740489		5.09025	198.114			0.00596291	0.400267
28.9317	489.3			0.0299698	0.745845		14.8873	400.105			0.00756247	0.412069
11.2068	293.025	Aminoacids and derivatives	ornithine derivative	0.0208627	0.773008		6.42073	216.063			0.0421103	0.430163
6.67646	605.916	primary metabolites	Uridine 5'-diphospho-N-acetylglucosamine	0.203913	0.785956		16.755	416.946			0.00775864	0.434664
26.8404	293.02	lipids	13-KODE	0.0629717	0.787503		19.0774	337.772			0.00358638	0.435952
3.40647	716.922			0.0705601	0.787837		3.46295	276.127			0.0126893	0.443351
12.3038	315.073			0.0201118	0.790933		4.39486	392.14			0.00854381	0.454913
25.003	300.954			0.0135384	0.793834		3.145	308.46	aminoacid derivatives	L-Glutathione	0.0273445	0.45519
25.8633	488.915			0.0154467	0.801494		23.5541	228.963			0.00980106	0.459107
12.5731	427.017			0.0324219	0.819476		21.5258	218.112			0.0115614	0.459925
7.90327	606.011	primary metabolites	Uridine 5'-diphospho-N-acetylglucosamine i	0.125318	0.837135		16.9672	218.117			0.0102684	0.463299
26.4647	923.158			0.0196806	0.854754		9.74034	205.005	aminoacid	L-Tryptophan	0.037278	0.467913
17.109	638.95			0.0133763	0.865242		13.9947	218.048			0.00993115	0.484198
14.7872	461.107	Flavones	Apigenin-O-rhamnoside [M+HCOOH-H]-	0.0293165	0.866614		28.9194	689.472			0.00740026	0.488927
29.636	389.097			0.0273982	0.86985		5.57459	432.161			0.00729271	0.498322
3.37786	556.896			0.0506156	0.895382		16.4787	187.97	aminoacid derivatives	Caffeic acid tryptophan fragment	0.0109923	0.531827
23.1235	453.044	Stilbenes	resveratrol dimer	0.0189027	0.918725		28.8712	704.508			0.0393117	0.537448
31.5005	588.34			0.0963853	0.923215		6.90956	260.071			0.0194079	0.543646
24.5339	624.434			0.0216447	0.935201		6.70532	341.013			0.0147518	0.544953
32.0495	587.346			0.089727	0.94511		3.41162	411.822			0.00857539	0.553655
13.9707	483.043			0.0309934	0.960642		2.70298	337.169			0.0205082	0.558217
2.77445	148.734			0.0805539	0.966606		3.4211	434.019			0.0117347	0.558792
31.7221	596.361			0.133943	0.967393		2.6328	312.143			0.0145065	0.60375
31.6889	550.381			0.0384325	0.968607		5.32886	334.121			0.0309827	0.612248
24.4878	660.441			0.0187749	0.968991		35.7471	473.473			0.0173025	0.613111
21.9702	273.12			0.024781	0.973123		6.42046	180.019			0.0207012	0.616515
26.8664	329.209			0.0458269	0.974829		7.25995	180.017	hydroxycinnamic acid derivatives	Caffeic acid	0.0190424	0.618976
3.80685	297.616			0.0558184	0.974885		37.7195	107.291			0.0105107	0.626229
3.79038	118.293			0.0527328	0.984794		15.2285	331.081			0.0142745	0.629009
31.6744	597.313			0.103657	0.98827		3.1034	362.029			0.0229898	0.637112
31.9045	626.372			0.122744	0.99295		21.7124	536.263			0.00784867	0.637703
32.0449	602.351			0.15569	0.993589		2.8727	137.981			0.0201741	0.637944
31.5433	627.345			0.0802298	0.994585		40.6722	177.264			0.00932947	0.646676
31.6382	586.398			0.159201	0.995974		28.7742	607.379			0.00664541	0.649723
32.0894	635.363			0.117998	0.997308		32.8067	338.181			0.0253107	0.658871
31.62	598.222			0.063494	0.997744		14.9365	362.022			0.00854286	0.668226
3.45158	538.958			0.0473298	0.998876		4.56013	595.103			0.0245095	0.669953
							15.2217	168.992			0.0137044	0.670512
							14.8638	325.186			0.014344	0.672987
							2.96892	116.042	aminoacid	L-Proline	0.0389745	0.675479
							28.9717	463.422			0.0242878	0.690428
							4.36558	131.449			0.00913982	0.694763
							T2-n characterizing metabolites - yellow highlight Figure 4f
							20.8129	469.761			0.0313952	0.700596
							17.4701	438.088			0.0325142	0.705737
							13.7296	408.031			0.0290345	0.707679
							3.11945	325.025			0.0206468	0.708509
							20.1656	536.138			0.00843852	0.711795
							3.27008	307.802			0.0696986	0.712742
							2.62596	175.043	amiinoacid	L-Arginine	0.0764613	0.713296
							3.20924	246.988			0.0204667	0.714066
							28.7764	287.036			0.00853442	0.717864
							3.43094	428.007			0.0312486	0.722072
							3.39216	135.892			0.0143493	0.72484
							4.43053	459.277			0.0113215	0.729504
							14.7069	176.984			0.0126347	0.729934
							22.2948	229.003			0.0128822	0.731079
							2.53118	353.696			0.0144713	0.73523
							3.5499	500.929			0.0128319	0.740183
							11.124	335.02			0.0357394	0.748322
							17.8672	346.052			0.0104455	0.757735
							2.73177	365.096			0.0333995	0.770087
							12.3317	122.97			0.0287337	0.775001
							4.58292	482.032			0.0403696	0.776003
							4.44317	461.305			0.00860203	0.777002
							14.2962	285.079			0.0154061	0.785537
							5.37444	307.105	flavan-3-ols and derivatives	Epigallocatechin	0.0429857	0.786846
							4.06747	372.257			0.0105541	0.791229
							12.8581	406.029			0.0282975	0.799541
							12.3051	138.953	flavan-3-ols and derivatives	Catechin fragment	0.0108731	0.811152
							3.36987	383.935			0.0211418	0.817164
							8.87597	579.08			0.0250005	0.820161
							16.4982	159.951			0.0120137	0.820832
							3.31512	323.151			0.0300435	0.832647
							3.33749	321.795			0.0297581	0.842072
							4.37237	535.05			0.0312917	0.844721
							4.39483	458.125			0.018546	0.850905
							23.6297	198.183			0.00629449	0.852224
							3.5306	398.23			0.0178817	0.858769
							25.9667	226.08			0.0859871	0.869597
							3.41479	392.145			0.0144563	0.871478
							14.1913	449.038			0.0268609	0.873225
							3.45007	294.15	aminoacid derivatives	Fructosyl-Leucine _(Amadori compound)	0.0376447	0.877155
							16.5084	368.075			0.0149466	0.881462
							17.6318	282.051			0.00836986	0.88186
							7.60631	579.046			0.019053	0.886145
							11.124	162.956	hydroxycinnamic acid derivatives	Caffeic acid moiety	0.092515	0.886395
							18.737	449.179			0.0135225	0.887529
							2.91763	446.181			0.022986	0.899099
							3.4211	164.925	aminoacid	L-Tyrosine fragment	0.0310174	0.901998
							23.4352	453.194			0.0148758	0.911078
							18.849	473.158			0.0130271	0.916608
							3.3022	256.027			0.0165863	0.917305
							4.53099	446.071			0.0387194	0.920949
							36.3772	454.42			0.0806415	0.921478
							13.6055	420.129			0.0344871	0.923864
							20.0085	442.926			0.0147796	0.927405
							4.30719	148.758			0.00903327	0.93333
							3.3825	344.145			0.0327369	0.933423
							6.88404	579.086			0.0659424	0.93405
							23.9596	404.171			0.0340808	0.93481
							15.5182	453.111			0.0162776	0.941591
							4.07069	328.133	aminoacid derivatives	Fructosyl-Phenylalanine _(Amadori compound)	0.0529096	0.941778
							3.42111	524.069			0.0548786	0.943891
							3.47268	442.031			0.0209098	0.94946
							19.5962	465.015	Flavonols	Quercetin hexose	0.0747844	0.949774
							19.606	303.07	Flavonols	Quercetin aglycon _(Quercetin hexose fragment)	0.0484278	0.952338
							3.11936	360.119			0.0376171	0.959655
							22.9235	404.161			0.0736813	0.960441
							3.01684	458.087			0.0900446	0.962731
							16.5082	206.008	aminoacid derivatives	Caffeic acid tryptophan fragment	0.0620309	0.965236
							2.53881	381.08	sugars	Disaccharide [M+K+H]	0.28058	0.965779
							9.69075	187.98	aminoacid	L-Tryptophan fragment	0.0895623	0.969416
							5.69247	340.806			0.0532138	0.969948
							19.8409	479.007	Flavonols	Quercetin glucuronide	0.060412	0.97013
							15.1594	291.065	flavan-3-ols and derivatives	Epicatechin	0.0733478	0.970272
							20.0797	376.062			0.0208966	0.971462
							11.8719	295.098			0.0363389	0.972791
							3.42109	182.002		L-Tyrosine	0.0537847	0.973517
							14.2796	437.053	flavan-3-ols and derivatives	Catechin derivate	0.0759814	0.974045
							3.5307	86.1438		L-(Iso)leucine fragment	0.0915202	0.979642
							12.358	291.063	flavan-3-ols and derivatives	(+)-Catechin	0.143824	0.980371
							2.4048	411.008			0.0147211	0.981076
							3.51123	132.029	aminoacid	L-(Iso)leucine	0.116347	0.98272
							16.527	483.104			0.0236448	0.984806
							10.6781	579.06	flavan-3-ols and derivatives	B-type Procyanidin	0.101238	0.989757
							2.42486	386.858			0.0168024	0.989779
							3.50797	474.125			0.125122	0.990067
							13.7201	404.185			0.0591419	0.990431
							21.3073	453.072			0.0324596	0.992053
							4.5829	120.04	aminoacid	L-Phenylalanine fragment	0.170079	0.992061
							4.58288	165.992	aminoacid	L-Phenylalanine	0.238649	0.99454
							16.6635	579.109			0.0360606	0.994699
							4.09005	dAT			0.0628544	0.997209
