# Supplementary material for: The Induction of Noble Rot (Botrytis cinerea) Infection during Postharvest Withering Changes the Metabolome of Grapevine Berries (Vitis vinifera L., cv. Garganega)
Source: Front Plant Sci. 2017 Jun 21;8:1002. doi: 10.3389/fpls.2017.01002 (PMC5478704; doi:10.3389/fpls.2017.01002)
Supplement: Supplementary file 3 [file DataSheet3.XLSX]

## Sheet: Datasheet1
O2PLS-DA GC-MS Data - All samples
	VOCs	Molecular class	Aromatic descriptor	Aromatic class	pq(corr)[1]	pq(corr)[2]		O2PLS-DA - All samples
T0-characterizing	Ethyl 2-hydroxy-4-methylpentanoate	Esters			0.736167	-0.571686
	Ethyl lactate	Esters	wood, cognac	other	0.434936	-0.781007
	Methyl salicylate	Esters	mint, spices	spices	0.650139	-0.711772
	4-Vinylguaicaol	Benzenoids	cloves, curry	spices	0.306775	-0.868406
	Phenylacetaldehyde	Benzenoids	orange flowers, honey	floral	0.537088	-0.533513
	4-Carbethoxybutyrolactone	Lactones			0.245964	-0.770792
T2-n characterizing	Isoamyl acetate	Esters	banana	fruity	-0.8961	-0.265303
	β-Phenylethyl acetate	Esters	rose, honey	floral	-0.813431	-0.321333
	Ethyl butanoate	Esters	kiwifruit, pineapple	fruity	-0.816622	0.00952842
	Ethyl hexanoate	Esters	apple	fruity	-0.896669	0.138958
	Ethyl 4-hydroxybutanoate	Esters	fruity, honey	fruity	-0.986555	0.125828
	Methyl vanillate	Esters	green tea	spices	-0.803503	-0.487045
	trans-3-Hexen-1-ol	Alcohols	apple, herbal	fruity	-0.879231	-0.379952
	Benzyl alcohol	Alcohols	fruity & balsamic	fruity	-0.983542	-0.135937
	Furfuryl alcohol	Alcohols			-0.910366	0.340161
	Homovanillyl alcohol	Alcohols			-0.923213	-0.347709
	Guaiacol	Benzenoids	smoked	spices	-0.968636	-0.214086
	γ-butyrolactone	Lactones	peach	fruity	-0.956639	0.18586
	Decanoic acid	Carboxylic acids	cheese	cheesy	-0.937238	-0.12318
	Homovanillic acid	Carboxylic acids			-0.914668	-0.339619
T2-i characterizing	Ethyl phenylacetate	Esters	rose, honey, tobacco	floral	0.660403	0.700163
	Ethyl 2-hydroxyvalerate	Esters	banana	fruity	0.659088	0.591944
	Diethyl succinate	Esters	fruity	fruity	0.276853	0.943801
	Isoamyl lactate	Esters			-0.224436	0.846462
	Ethyl isoamylsuccinate	Esters			0.509027	0.816026
	Diethyl maleate	Esters			0.198311	0.943322
	Ethyl vanillate	Esters	vanilla	spices	0.507403	0.850863
	2-Hexen-1-ol	Alcohols			0.230401	0.719713
	1-Octen-3-ol	Alcohols	mushrooms	other	0.295523	0.945493
	trans-Linalool oxide C	Terpenes			0.294169	0.941341
	Ho-diendiol 1	Terpenes	muscat, white moss	floral	-0.0620304	0.919666
	4-Terpineol	Terpenes	lilac, earthy, underwood	floral	0.240861	0.951966
	p-Cresol	Benzenoids	stable	off-flavour	0.144063	0.971518
	Vanillin	Benzenoids	vanilla	spices	0.21133	0.942225
	Phenol	Benzenoids	smoked	spices	-0.164333	0.973386
	Benzaldehyde	Benzenoids	almond	spices	0.26909	0.95966
	γ-nonalactone	Lactones	coconut	fruity	0.130929	0.970582
	Sherry lactone 1	Lactones			0.183662	0.977044
	Sherry lactone 2	Lactones			0.610307	0.561457
	N-(3-Methylbutyl)-acetamide	Amides	winegar	off-flavour	0.290883	0.939467

## Sheet: Datasheet2
OPLS-DA GC-MS Data - T2-n vs T2-i
	VOCs	Molecular class	Aromatic descriptors	Aromatic class	p	pq(corr)[1]
T2-n characterizing	Benzyl alcohol	Alcohols	fruity & balsamic	fruity	-0.10789	-0.992404			OPLS-DA - T2-n vs T2-i
	Eugenol	Benzenoids	cloves, cinnamon	spices	-0.00627266	-0.991698
	Guaiacol	Benzenoids	smoked	spices	-0.00557503	-0.990381
	Ethyl 4-hydroxybutanoate	Esters	fruity, honey	fruity	-0.679672	-0.989285
	Homovanillyl alcohol	Alcohols			-0.0889792	-0.988763
	Homovanillic acid	Carboxylic acids			-0.01268	-0.97505
	trans-3-Hexen-1-ol	Alcohols	apple, herbal	fruity	-0.0208549	-0.957898
	β-damascenone	Norisoprenoids	rose, apple, honey	fruity	-0.00488957	-0.954616
	Methyl vanillate	Esters	green tea	spices	-0.00728588	-0.950145
	1-Hexanol	Alcohols	resin, floral, chocolate	floral	-0.0592669	-0.947472
	γ-butyrolactone	Lactones	peach	fruity	-0.087004	-0.943372
	o-Cresol	Benzenoids	medicine, plastic	off-flavour	-0.00397241	-0.935048
	Decanoic acid	Carboxylic acids	cheese	off-flavour	-0.0745427	-0.926927
	Isoamyl acetate	Esters	banana	fruity	-0.0937362	-0.924066
	Acetovanillone	Benzenoids	vanilla	spices	-0.0280996	-0.909619
	β-Phenylethyl acetate	Esters	rose, honey	floral	-0.0335459	-0.872236
	Furfuryl alcohol	Alcohols			-0.00659713	-0.870576
	Hexanoic acid	Carboxylic acids	cheese	cheesy	-0.0711768	-0.861424
	Octanoic acid	Carboxylic acids	cheese	cheesy	-0.0784365	-0.805115
	Ethyl hexanoate	Esters	apple	fruity	-0.0428378	-0.782431
	3-(Methylltio)-1-propanol	Alcohols	boiled potatoes	other	-0.0695283	-0.780295
	Ethyl butanoate	Esters	kiwifruit, pineapple	fruity	-0.0228975	-0.702222
	4-Vinylphenol	Benzenoids	almond	spices	-0.0203473	-0.701304
	4-Vinylguaicaol	Benzenoids	cloves, curry	spices	-0.0168847	-0.67919
	cis-3-Hexen-1-ol	Alcohols	herbal, unripe	herbal	-0.00547017	-0.653045
	Linalool	Terpenes	lavender, basil	floral	-0.00385825	-0.652514
	Nerol	Terpenes	citrus, floral	floral	-0.00413065	-0.633049
	Ethyl octanoate	Esters	pineapple	fruity	-0.0242626	-0.602103
	Nor-furaneol	Furanones	fruit	fruity	-0.0187662	-0.595207
	Ethyl pyroglutamate	Esters			-0.0142564	-0.557491
	Homo-furaneol	Furanones	fruit	fruity	-0.00887285	-0.543702
	4-Carbethoxybutyrolactone	Lactones			-0.00779605	-0.524184
	Ethyl lactate	Esters	wood, cognac	other	-0.0230205	-0.490263
	Furaneol	Furanones	strawberry	fruity	-0.00767503	-0.450852
	Isovalerianic acid	Carboxylic acids	cheese	cheesy	-0.144947	-0.425831
	Ethyl decanoate	Esters	grape	fruity	-0.00824685	-0.39966
	Ho-diendiol 2	Terpenes	muscat, white moss	floral	-0.000613452	-0.0970047
	Phenylacetaldehyde	Benzenoids	orange flowers, honey	floral	0.000694052	0.0503967
	3-Oxo-α-ionol	Norisoprenoids	wood, floral	floral	0.00169313	0.147505
	trans-8-dihydroxylinalool	Terpenes	floral	floral	0.00426414	0.197773
	Butyric acid	Carboxylic acids	cheese	cheesy	0.00901694	0.271729
	Geraniol	Terpenes	geranium, rose	floral	0.00203112	0.295823
	Diethyl 2-hydroxyglutarate	Esters			0.00198777	0.314082
	Citronellol	Terpenes	rose, fruity, balsamic	floral	0.00289227	0.330703
	cis-8-hydroxylinalool	Terpenes	rose	floral	0.00504273	0.386825
	α-terpineol	Terpenes	bergamot, orange flowers	floral	0.00322715	0.417352
	4-Ethylphenol	Benzenoids	leather, horse	off-flavour	0.00584147	0.427094
	β-phenethyl alcohol	Alcohols	rose, honey	floral	0.164983	0.522363
	trans-Linalool oxide A	Terpenes	floral	floral	0.00610119	0.617859
	2-Hexen-1-ol	Alcohols			0.00599499	0.667369
	Isoamyl lactate	Esters			0.00963498	0.686355
T2-i characterizing	Ethyl 2-hydroxy-4-methylpentanoate	Esters			0.00637223	0.702507
	Ethyl 3-hydroxybutanoate	Esters	meringue	spices	0.0156052	0.826165
	Sherry lactone 2	Lactones	spice	spices	0.100178	0.860442
	Diethyl maleate	Esters			0.0247177	0.923515
	Vanillin	Benzenoids	vanilla	spices	0.0335787	0.930461
	Phenol	Benzenoids	smoked	spices	0.0117189	0.937952
	Ethyl 2-hydroxyvalerate	Esters	banana	fruity	0.00672647	0.940848
	N-(3-Methylbutyl)-acetamide	Amides	winegar	off-flavour	0.611158	0.959396
	Ethyl phenylacetate	Esters	rose, honey, tobacco	floral	0.00902428	0.966409
	γ-nonalactone	Lactones	coconut	fruity	0.0134041	0.970037
	4-Terpineol	Terpenes	lilac, earthy, underwood	floral	0.0882205	0.971335
	Ho-diendiol 1	Terpenes	muscat, white moss	spices	0.0163532	0.974598
	p-Cresol	Benzenoids	stable	off-flavour	0.0126042	0.979403
	Diethyl succinate	Esters	fruity	fruity	0.038464	0.985177
	Ethyl isoamylsuccinate	Esters			0.00927506	0.987569
	Ethyl vanillate	Esters	vanilla	spices	0.0125815	0.987584
	trans-Linalool oxide C	Terpenes	flowers	floral	0.00716365	0.991309
	1-Octen-3-ol	Alcohols	mushrooms	other	0.0180056	0.992153
	Benzaldehyde	Benzenoids	almond	spices	0.10389	0.993267
	Sherry lactone 1	Lactones	spice	spices	0.117451	0.995096
